# Supplementary material for: Diversity and Distribution of Fungi in the Marine Sediments of Zhanjiang Bay, China
Source: J Fungi (Basel). 2024 Dec 13;10(12):867. doi: 10.3390/jof10120867 (PMC11677748; doi:10.3390/jof10120867)
Supplement: Supplementary file 1 [file jof-10-00867-s001.zip]

Archive with 2 entries (2 files):
- Supplementary Figures.pdf
- Supplementary Tables S1-S5.xlsx
