# Supplementary material for: Diversity and Distribution of Fungi in the Marine Sediments of Zhanjiang Bay, China
Source: J Fungi (Basel). 2024 Dec 13;10(12):867. doi: 10.3390/jof10120867 (PMC11677748; doi:10.3390/jof10120867)
Supplement: Supplementary file 1 [file jof-10-00867-s001.zip › Supplementary Tables S1-S5.xlsx]

## Sheet: Table S1
Table S1. Statistics of obtained sequence data of fungal ITS gene amplicon pyrosequencing
Saple ID	Raw Tags	Raw Bases (M)	Valid Tags	Valid Bases(M)	Valid%	Q20%	Q30%	GC%
S1	55158	27.58M	46148	11.73M	83.67	99.56	98.72	50.86
S2	51264	25.63M	41962	11.68M	81.85	98.74	96.06	55.32
S3	65230	32.62M	55975	14.76M	85.81	99.38	97.92	55.66
S4	80818	40.41M	69211	20.26M	85.64	98.53	95.72	47.07
S5	80259	40.13M	56540	16.56M	70.45	98.48	95.68	54.42
S6	87121	43.56M	73433	25.83M	84.29	93.56	87.61	53.19
S7	60181	30.09M	53596	13.32M	89.06	99.73	99.11	50.17
S8	63416	31.71M	54282	14.29M	85.6	99.44	98.1	55.69
S9	85019	42.51M	67950	19.16M	79.92	99.21	97.65	54.5
S10	82045	41.02M	72434	21.40M	88.29	98.4	95.49	50.2
S11	84515	42.26M	72031	22.27M	85.23	98.99	96.89	49.09
S12	84259	42.13M	73370	23.43M	87.08	98.58	95.96	49.78
S13	80560	40.28M	75501	20.44M	93.72	99.38	97.92	54.04
S14	84399	42.20M	74761	23.79M	88.58	98.67	96.22	51.08

## Sheet: Table S2
Table S2. Alpha diversity estimates of fungal communities in 14 samples.
Sample ID	Observed ASVs	Shannon diversity	Simpson evenness	Chao 1 richness	Goods coverage
S1	65	2.54026	0.721955	65	1
S2	27	3.23559	0.871322	27	1
S3	24	2.38751	0.652653	24	1
S4	177	5.84983	0.959054	179.5	0.999881
S5	76	4.77939	0.951674	76.1667	0.999952
S6	73	2.35037	0.611752	74.2	0.999905
S7	46	0.437031	0.0986163	46.8571	0.999905
S8	25	2.35005	0.647578	25	0.999976
S9	121	4.52762	0.904751	122.235	0.999833
S10	316	6.24806	0.964137	323.333	0.999714
S11	188	6.44464	0.983346	189.429	0.999881
S12	163	6.33551	0.983265	164.25	0.999881
S13	110	1.06111	0.205016	110	0.999976
S14	423	7.20562	0.981919	431.75	0.999642

## Sheet: Table S3
Table S3. Annotation statistics of different classification levels for 14 samples.
Sample ID	Phylum	Class	Order	Family	Genus	Species
S1	4	14	22	28	31	37
S2	3	8	12	14	15	16
S3	3	7	10	12	15	15
S4	5	13	19	25	32	39
S5	3	11	20	27	29	35
S6	4	13	20	23	25	30
S7	3	15	21	24	26	31
S8	3	7	11	13	16	18
S9	5	15	26	36	41	47
S10	5	16	34	54	71	87
S11	4	15	24	36	52	57
S12	5	14	22	32	42	52
S13	4	15	19	25	29	33
S14	5	18	24	27	34	38

## Sheet: Table S4
Table S4. Annotations of 1242 ASVs obtained in this study.
ASV ID	Annotations
3cc77ea3edb4847d85781d4fdadf9eec	d__Fungi;p__Ascomycota;c__Sordariomycetes;o__Sordariomycetidae_Incertae_sedis;f__Apiosporaceae;g__Arthrinium;s__Arthrinium_aureum
7bcf111659dc7d10160bc89c0eeb31c2	d__Fungi;p__Fungi_unclassified;c__Fungi_unclassified;o__Fungi_unclassified;f__Fungi_unclassified;g__Fungi_unclassified;s__Fungi_unclassified
828caf335ebb918a9ce927aad6c90485	d__Fungi;p__Ascomycota;c__Dothideomycetes;o__Capnodiales;f__Mycosphaerellaceae;g__Cladosporium;s__Cladosporium_halotolerans
e539da9540754fc61335765bd70d9df8	d__Fungi;p__Fungi_unclassified;c__Fungi_unclassified;o__Fungi_unclassified;f__Fungi_unclassified;g__Fungi_unclassified;s__Fungi_unclassified
833a7e486234a81bf56b909653042898	d__Fungi;p__Fungi_unclassified;c__Fungi_unclassified;o__Fungi_unclassified;f__Fungi_unclassified;g__Fungi_unclassified;s__Fungi_unclassified
7d6f8ebd9e82b4346c4e07883dd2c94d	d__Fungi;p__Ascomycota;c__Ascomycota_unclassified;o__Ascomycota_unclassified;f__Ascomycota_unclassified;g__Ascomycota_unclassified;s__Ascomycota_unclassified
3752c74fc90cec0271036b36a63b6631	d__Fungi;p__Fungi_unclassified;c__Fungi_unclassified;o__Fungi_unclassified;f__Fungi_unclassified;g__Fungi_unclassified;s__Fungi_unclassified
c02c6c90d2f18ac81daffc82a58aff54	d__Fungi;p__Fungi_unclassified;c__Fungi_unclassified;o__Fungi_unclassified;f__Fungi_unclassified;g__Fungi_unclassified;s__Fungi_unclassified
cb4ff49aefc0db19072742aaa22e4f47	d__Fungi;p__Fungi_unclassified;c__Fungi_unclassified;o__Fungi_unclassified;f__Fungi_unclassified;g__Fungi_unclassified;s__Fungi_unclassified
77d9c661ae99416cfce3b0b1444833e5	d__Fungi;p__Ascomycota;c__Dothideomycetes;o__Capnodiales;f__Mycosphaerellaceae;g__Davidiella;s__Davidiella_unclassified
679ae5f0c57c2947aaaae866d4fd9a01	d__Fungi;p__Ascomycota;c__Ascomycota_unclassified;o__Ascomycota_unclassified;f__Ascomycota_unclassified;g__Ascomycota_unclassified;s__Ascomycota_unclassified
80b626a2c0486df43feb637094b4a6b9	d__Fungi;p__Fungi_unclassified;c__Fungi_unclassified;o__Fungi_unclassified;f__Fungi_unclassified;g__Fungi_unclassified;s__Fungi_unclassified
15d4e4cdbbddbc0658e2a6377a5b71ba	d__Fungi;p__Ascomycota;c__Dothideomycetes;o__Pleosporales;f__Pleosporaceae;g__Cochliobolus;s__Cochliobolus_unclassified
52719f68e81e642c4c218abbc265b8ec	d__Fungi;p__Ascomycota;c__Ascomycota_unclassified;o__Ascomycota_unclassified;f__Ascomycota_unclassified;g__Ascomycota_unclassified;s__Ascomycota_unclassified
b48c87ee033bc0016697a8be0a20d96e	d__Fungi;p__Fungi_unclassified;c__Fungi_unclassified;o__Fungi_unclassified;f__Fungi_unclassified;g__Fungi_unclassified;s__Fungi_unclassified
5692028a2df913ec496a181c6235097f	d__Fungi;p__Fungi_unclassified;c__Fungi_unclassified;o__Fungi_unclassified;f__Fungi_unclassified;g__Fungi_unclassified;s__Fungi_unclassified
a56b35eea71b957148ee8e8e02b5a6e4	d__Fungi;p__Ascomycota;c__Sordariomycetes;o__Diaporthales;f__Diaporthaceae;g__Diaporthe;s__Phomopsis_sp_JMS_2010a
9fe3bae06e3afaab19521930f608828d	d__Fungi;p__Fungi_unclassified;c__Fungi_unclassified;o__Fungi_unclassified;f__Fungi_unclassified;g__Fungi_unclassified;s__Fungi_unclassified
c6136c15bb8232f4f9a57a67a4834b28	d__Fungi;p__Basidiomycota;c__Ustilaginomycotina_Incertae_sedis;o__Malasseziales;f__Malasseziales_Incertae_sedis;g__Malassezia;s__Malassezia_globosa
586faa17d34066a558897d7c713fc065	d__Fungi;p__Fungi_unclassified;c__Fungi_unclassified;o__Fungi_unclassified;f__Fungi_unclassified;g__Fungi_unclassified;s__Fungi_unclassified
2d350830b7f2b501e8d92e5ff2fa3119	d__Fungi;p__Ascomycota;c__Pezizomycetes;o__Pezizales;f__Pezizales_unclassified;g__Pezizales_unclassified;s__Pezizales_unclassified
3ebe152e3323dd5511f47714b1e0cbf8	d__Fungi;p__Fungi_unclassified;c__Fungi_unclassified;o__Fungi_unclassified;f__Fungi_unclassified;g__Fungi_unclassified;s__Fungi_unclassified
48235ba2a3aa83792233f36ab25ec067	d__Fungi;p__Ascomycota;c__Sordariomycetes;o__Sordariales;f__Lasiosphaeriaceae;g__Fimetariella;s__Fimetariella_rabenhorstii
cd9e95dde84a66dacd8c947ae2e96a0d	d__Fungi;p__Ascomycota;c__Dothideomycetes;o__Capnodiales;f__Capnodiales_unclassified;g__Capnodiales_unclassified;s__Capnodiales_unclassified
eb1a29347332fe47e34576b22ec27ceb	d__Fungi;p__Fungi_unclassified;c__Fungi_unclassified;o__Fungi_unclassified;f__Fungi_unclassified;g__Fungi_unclassified;s__Fungi_unclassified
fee41eddd9864d5464f5d27a9e527702	d__Fungi;p__Ascomycota;c__Dothideomycetes;o__Pleosporales;f__Montagnulaceae;g__Paraconiothyrium;s__Paraconiothyrium_cyclothyrioides
1d0ec6c74dda62af9d739fbd2023a106	d__Fungi;p__Ascomycota;c__Dothideomycetes;o__Dothideomycetes_Incertae_sedis;f__Dothideomycetes_Incertae_sedis;g__Monodictys;s__Monodictys_arctica
02c57dd84038edc7f274c8fc412d7030	d__Fungi;p__Ascomycota;c__Dothideomycetes;o__Capnodiales;f__Mycosphaerellaceae;g__Mycosphaerella;s__Mycosphaerella_unclassified
60f77223cbb846bb01ea75970dc55c72	d__Fungi;p__Fungi_unclassified;c__Fungi_unclassified;o__Fungi_unclassified;f__Fungi_unclassified;g__Fungi_unclassified;s__Fungi_unclassified
11e9b5eec4a44ef33b3ca0b7aacaf897	d__Fungi;p__Fungi_unclassified;c__Fungi_unclassified;o__Fungi_unclassified;f__Fungi_unclassified;g__Fungi_unclassified;s__Fungi_unclassified
cf8ce1fc01e99c513e65440db4874520	d__Fungi;p__Ascomycota;c__Dothideomycetes;o__Pleosporales;f__Montagnulaceae;g__Paraconiothyrium;s__Paraconiothyrium_sporulosum
7cbe8302947a6cd658af5594c698e0ff	d__Fungi;p__Ascomycota;c__Ascomycota_unclassified;o__Ascomycota_unclassified;f__Ascomycota_unclassified;g__Ascomycota_unclassified;s__Ascomycota_unclassified
db9fd659c8e2beca95d9117d39947fa2	d__Fungi;p__Ascomycota;c__Sordariomycetes;o__Sordariomycetidae_Incertae_sedis;f__Plectosphaerellaceae;g__Plectosphaerella;s__Plectosphaerella_unclassified
2d5dc6b2b6e4a3c97081cce7e0bb4ae9	d__Fungi;p__Fungi_unclassified;c__Fungi_unclassified;o__Fungi_unclassified;f__Fungi_unclassified;g__Fungi_unclassified;s__Fungi_unclassified
959e3628a246a35735d0b83fb1a292cc	d__Fungi;p__Fungi_unclassified;c__Fungi_unclassified;o__Fungi_unclassified;f__Fungi_unclassified;g__Fungi_unclassified;s__Fungi_unclassified
46b168cad506ecf2483c2214f3bebee0	d__Fungi;p__Fungi_unclassified;c__Fungi_unclassified;o__Fungi_unclassified;f__Fungi_unclassified;g__Fungi_unclassified;s__Fungi_unclassified
b68e7d4a14686f55e7dffb8080af1349	d__Fungi;p__Fungi_unclassified;c__Fungi_unclassified;o__Fungi_unclassified;f__Fungi_unclassified;g__Fungi_unclassified;s__Fungi_unclassified
34529370a187208f80143638265f8506	d__Fungi;p__Ascomycota;c__Dothideomycetes;o__Pleosporales;f__Didymosphaeriaceae;g__Paraphaeosphaeria;s__Paraphaeosphaeria_unclassified
bc6fca07184e74cef2ad976f6fbfaef7	d__Fungi;p__Ascomycota;c__Sordariomycetes;o__Sordariomycetes_unclassified;f__Sordariomycetes_unclassified;g__Sordariomycetes_unclassified;s__Sordariomycetes_unclassified
9893f54d0b571bf76f00ee2fc1408bb3	d__Fungi;p__Fungi_unclassified;c__Fungi_unclassified;o__Fungi_unclassified;f__Fungi_unclassified;g__Fungi_unclassified;s__Fungi_unclassified
d282d7bae9da34d05574f413a83a037e	d__Fungi;p__Fungi_unclassified;c__Fungi_unclassified;o__Fungi_unclassified;f__Fungi_unclassified;g__Fungi_unclassified;s__Fungi_unclassified
582ec793d883d24bd81e944efb39392e	d__Fungi;p__Basidiomycota;c__Agaricomycetes;o__Agaricomycetes_unclassified;f__Agaricomycetes_unclassified;g__Agaricomycetes_unclassified;s__Agaricomycetes_unclassified
a041b826d37be7bb2dfd4f8df47dfdfa	d__Fungi;p__Ascomycota;c__Eurotiomycetes;o__Eurotiales;f__Trichocomaceae;g__Neosartorya;s__Aspergillus_fumigatus
50182424f5e0fadcf6e7d3a308788fa1	d__Fungi;p__Ascomycota;c__Ascomycota_unclassified;o__Ascomycota_unclassified;f__Ascomycota_unclassified;g__Ascomycota_unclassified;s__Ascomycota_unclassified
d7d51ab8edbd0002004fc663a905c2ed	d__Fungi;p__Fungi_unclassified;c__Fungi_unclassified;o__Fungi_unclassified;f__Fungi_unclassified;g__Fungi_unclassified;s__Fungi_unclassified
312b59f78c46e90bcc90353c7c2b4d94	d__Fungi;p__Ascomycota;c__Eurotiomycetes;o__Eurotiales;f__Trichocomaceae;g__Talaromyces;s__Talaromyces_unclassified
fdb13cc2abe362c9774210ff4fceaa87	d__Fungi;p__Fungi_unclassified;c__Fungi_unclassified;o__Fungi_unclassified;f__Fungi_unclassified;g__Fungi_unclassified;s__Fungi_unclassified
27a38d5a5a2ba325226e7c07fb3029d3	d__Fungi;p__Ascomycota;c__Ascomycota_unclassified;o__Ascomycota_unclassified;f__Ascomycota_unclassified;g__Ascomycota_unclassified;s__Ascomycota_unclassified
69f79508a777ee80f70c217f78d9aff3	d__Fungi;p__Fungi_unclassified;c__Fungi_unclassified;o__Fungi_unclassified;f__Fungi_unclassified;g__Fungi_unclassified;s__Fungi_unclassified
8684ce475d03acd04cce70a97c6c5431	d__Fungi;p__Ascomycota;c__Ascomycota_unclassified;o__Ascomycota_unclassified;f__Ascomycota_unclassified;g__Ascomycota_unclassified;s__Ascomycota_unclassified
f4cb1d5e993b521b04e4abf3e2bbb61c	d__Fungi;p__Fungi_unclassified;c__Fungi_unclassified;o__Fungi_unclassified;f__Fungi_unclassified;g__Fungi_unclassified;s__Fungi_unclassified
d540e7fc298a928c0e6e83294ac4a753	d__Fungi;p__Ascomycota;c__Sordariomycetes;o__Microascales;f__Microascaceae;g__Pseudallescheria;s__Pseudallescheria_unclassified
d04b90ae86da958ef9ab095411acd255	d__Fungi;p__Fungi_unclassified;c__Fungi_unclassified;o__Fungi_unclassified;f__Fungi_unclassified;g__Fungi_unclassified;s__Fungi_unclassified
ffa68d11ba6ef6e86790c074168dba58	d__Fungi;p__Ascomycota;c__Ascomycota_unclassified;o__Ascomycota_unclassified;f__Ascomycota_unclassified;g__Ascomycota_unclassified;s__Ascomycota_unclassified
94814415fc084089ddfaabed22c8bcae	d__Fungi;p__Ascomycota;c__Dothideomycetes;o__Pleosporales;f__Montagnulaceae;g__Microsphaeropsis;s__Microsphaeropsis_arundinis
6bf1dd82a8ff2ac185b0ed1c101ac3bf	d__Fungi;p__Ascomycota;c__Saccharomycetes;o__Saccharomycetales;f__Saccharomycetales_Incertae_sedis;g__Candida;s__Candida_tropicalis
ee82273e9a29d27d2e82b81ed0d2f934	d__Fungi;p__Fungi_unclassified;c__Fungi_unclassified;o__Fungi_unclassified;f__Fungi_unclassified;g__Fungi_unclassified;s__Fungi_unclassified
7ff15c6287e8ffb1092e8ecdb8ecad07	d__Fungi;p__Fungi_unclassified;c__Fungi_unclassified;o__Fungi_unclassified;f__Fungi_unclassified;g__Fungi_unclassified;s__Fungi_unclassified
60c06f41e6a56494a41997d8ca2dc5b3	d__Fungi;p__Fungi_unclassified;c__Fungi_unclassified;o__Fungi_unclassified;f__Fungi_unclassified;g__Fungi_unclassified;s__Fungi_unclassified
6ba86ace830a9906e68240fc6563aed9	d__Fungi;p__Fungi_unclassified;c__Fungi_unclassified;o__Fungi_unclassified;f__Fungi_unclassified;g__Fungi_unclassified;s__Fungi_unclassified
33b76faee4f5db3f766a4a2ce2a1c517	d__Fungi;p__Ascomycota;c__Sordariomycetes;o__Sordariales;f__Chaetomiaceae;g__Chaetomiaceae_unclassified;s__Chaetomiaceae_unclassified
d615f24880cb6799ae94bfa202e0fdec	d__Fungi;p__Basidiomycota;c__Agaricomycetes;o__Agaricales;f__Lycoperdaceae;g__Lycoperdaceae_unclassified;s__Lycoperdaceae_unclassified
f4221c05c30f837f343ebdea95447a39	d__Fungi;p__Ascomycota;c__Dothideomycetes;o__Pleosporales;f__Phaeosphaeriaceae;g__Phaeosphaeriopsis;s__Phaeosphaeria_oryzae
c61cea27b184aa486487e07b64443806	d__Fungi;p__Fungi_unclassified;c__Fungi_unclassified;o__Fungi_unclassified;f__Fungi_unclassified;g__Fungi_unclassified;s__Fungi_unclassified
bff7649bfd4b6515af2f9975f19034d6	d__Fungi;p__Fungi_unclassified;c__Fungi_unclassified;o__Fungi_unclassified;f__Fungi_unclassified;g__Fungi_unclassified;s__Fungi_unclassified
2c6f02dfe72047be5513cfc027964407	d__Fungi;p__Ascomycota;c__Dothideomycetes;o__Dothideomycetes_unclassified;f__Dothideomycetes_unclassified;g__Dothideomycetes_unclassified;s__Dothideomycetes_unclassified
e24f52dd0d2b9103578980fd08884c70	d__Fungi;p__Fungi_unclassified;c__Fungi_unclassified;o__Fungi_unclassified;f__Fungi_unclassified;g__Fungi_unclassified;s__Fungi_unclassified
837f6361ad84afd7379ab17a5da13388	d__Fungi;p__Fungi_unclassified;c__Fungi_unclassified;o__Fungi_unclassified;f__Fungi_unclassified;g__Fungi_unclassified;s__Fungi_unclassified
dd0bc67aa861495b9a3a945170109aac	d__Fungi;p__Rozellomycota;c__Rozellomycota_unclassified;o__Rozellomycota_unclassified;f__Rozellomycota_unclassified;g__Rozellomycota_unclassified;s__Rozellomycota_unclassified
bd48c939fb0f3db3b7a5f5068a7f0898	d__Fungi;p__Ascomycota;c__Ascomycota_unclassified;o__Ascomycota_unclassified;f__Ascomycota_unclassified;g__Ascomycota_unclassified;s__Ascomycota_unclassified
6c8def97c9e49fd6156cf853321f3834	d__Fungi;p__Fungi_unclassified;c__Fungi_unclassified;o__Fungi_unclassified;f__Fungi_unclassified;g__Fungi_unclassified;s__Fungi_unclassified
23067926350346e4ce69df1517a9cd52	d__Fungi;p__Chytridiomycota;c__Chytridiomycetes;o__Chytridiales;f__Chytridiales_fam_Incertae_sedis;g__Zygorhizidium;s__Zygorhizidium_unclassified
5cdb8fa85061fe15ade654d4d337f400	d__Fungi;p__Ascomycota;c__Sordariomycetes;o__Sordariomycetidae_Incertae_sedis;f__Apiosporaceae;g__Arthrinium;s__Arthrinium_aureum
7e8d75395df6a082091846b4b7c82359	d__Fungi;p__Ascomycota;c__Ascomycota_unclassified;o__Ascomycota_unclassified;f__Ascomycota_unclassified;g__Ascomycota_unclassified;s__Ascomycota_unclassified
ce90b20e68cab553d24656cd05c267fa	d__Fungi;p__Ascomycota;c__Ascomycota_unclassified;o__Ascomycota_unclassified;f__Ascomycota_unclassified;g__Ascomycota_unclassified;s__Ascomycota_unclassified
9d7055a887a6acd0364e53e7db83a0eb	d__Fungi;p__Basidiomycota;c__Basidiomycota_unclassified;o__Basidiomycota_unclassified;f__Basidiomycota_unclassified;g__Basidiomycota_unclassified;s__Basidiomycota_unclassified
0d6372db12fb09d0ec90683704e08879	d__Fungi;p__Fungi_unclassified;c__Fungi_unclassified;o__Fungi_unclassified;f__Fungi_unclassified;g__Fungi_unclassified;s__Fungi_unclassified
60a8f06dd18b023263bc2faf3d0ac6a4	d__Fungi;p__Ascomycota;c__Ascomycota_unclassified;o__Ascomycota_unclassified;f__Ascomycota_unclassified;g__Ascomycota_unclassified;s__Ascomycota_unclassified
e4d88689bd29de4ac8e2f0f2445794df	d__Fungi;p__Fungi_unclassified;c__Fungi_unclassified;o__Fungi_unclassified;f__Fungi_unclassified;g__Fungi_unclassified;s__Fungi_unclassified
4b8e1d3287080fac468b5c9fa2202975	d__Fungi;p__Ascomycota;c__Sordariomycetes;o__Sordariomycetidae_Incertae_sedis;f__Plectosphaerellaceae;g__Plectosphaerella;s__Plectosphaerella_unclassified
c1f9373ac67f80cd8a0457abfa53d100	d__Fungi;p__Fungi_unclassified;c__Fungi_unclassified;o__Fungi_unclassified;f__Fungi_unclassified;g__Fungi_unclassified;s__Fungi_unclassified
cd75a16e66116c4da4ed1f19225f476d	d__Fungi;p__Ascomycota;c__Ascomycota_unclassified;o__Ascomycota_unclassified;f__Ascomycota_unclassified;g__Ascomycota_unclassified;s__Ascomycota_unclassified
039bb948a5fb9f9e295f588db0ce06f7	d__Fungi;p__Fungi_unclassified;c__Fungi_unclassified;o__Fungi_unclassified;f__Fungi_unclassified;g__Fungi_unclassified;s__Fungi_unclassified
36a1e9cc9c6cebadf7b5aa3d89886020	d__Fungi;p__Fungi_unclassified;c__Fungi_unclassified;o__Fungi_unclassified;f__Fungi_unclassified;g__Fungi_unclassified;s__Fungi_unclassified
cf373c72b05904de1ec93a1060153611	d__Fungi;p__Fungi_unclassified;c__Fungi_unclassified;o__Fungi_unclassified;f__Fungi_unclassified;g__Fungi_unclassified;s__Fungi_unclassified
92c60570477fbaa45ae60dd12fed0736	d__Fungi;p__Fungi_unclassified;c__Fungi_unclassified;o__Fungi_unclassified;f__Fungi_unclassified;g__Fungi_unclassified;s__Fungi_unclassified
97f4db9b6f5614b1b45b4a36438d1e6c	d__Fungi;p__Ascomycota;c__Dothideomycetes;o__Capnodiales;f__Mycosphaerellaceae;g__Davidiella;s__Davidiella_unclassified
5f59750c51626779073e61424ce23945	d__Fungi;p__Fungi_unclassified;c__Fungi_unclassified;o__Fungi_unclassified;f__Fungi_unclassified;g__Fungi_unclassified;s__Fungi_unclassified
41dceee683f36e6ddf12e8809cd81095	d__Fungi;p__Ascomycota;c__Dothideomycetes;o__Dothideomycetes_Incertae_sedis;f__Pseudeurotiaceae;g__Teberdinia;s__Pseudeurotium_hygrophilum
abe438363e5db33c1cc429090dfb036e	d__Fungi;p__Fungi_unclassified;c__Fungi_unclassified;o__Fungi_unclassified;f__Fungi_unclassified;g__Fungi_unclassified;s__Fungi_unclassified
19b18fb507261b8a08aff38ec740f6e4	d__Fungi;p__Fungi_unclassified;c__Fungi_unclassified;o__Fungi_unclassified;f__Fungi_unclassified;g__Fungi_unclassified;s__Fungi_unclassified
3e289b71ccd72a6e61723356a674ed90	d__Fungi;p__Ascomycota;c__Sordariomycetes;o__Hypocreales;f__Hypocreaceae;g__Hypocrea;s__Trichoderma_asperelloides
412990c92d55927c2ee051067bd9eea7	d__Fungi;p__Basidiomycota;c__Ustilaginomycotina_Incertae_sedis;o__Malasseziales;f__Malasseziales_Incertae_sedis;g__Malassezia;s__Malassezia_globosa
97a782cbdb6e28826ff2cf17537cc3e8	d__Fungi;p__Ascomycota;c__Sordariomycetes;o__Xylariales;f__Diatrypaceae;g__Eutypa;s__Eutypa_unclassified
6d954fc41d85e6aaf6b40e3a0255c65d	d__Fungi;p__Fungi_unclassified;c__Fungi_unclassified;o__Fungi_unclassified;f__Fungi_unclassified;g__Fungi_unclassified;s__Fungi_unclassified
98453337932bbd85401478b74fad642b	d__Fungi;p__Fungi_unclassified;c__Fungi_unclassified;o__Fungi_unclassified;f__Fungi_unclassified;g__Fungi_unclassified;s__Fungi_unclassified
9acdc54d440093d769cc70da8379730e	d__Fungi;p__Basidiomycota;c__Agaricomycetes;o__Agaricales;f__Lycoperdaceae;g__Bovista;s__Bovista_aestivalis
96832e13e9cf007298fc88ffdea032d4	d__Fungi;p__Ascomycota;c__Dothideomycetes;o__Pleosporales;f__Sporormiaceae;g__Preussia;s__Preussia_pseudominima
ef8c8d31a6edbd22db37fd39a0a9075a	d__Fungi;p__Ascomycota;c__Ascomycota_unclassified;o__Ascomycota_unclassified;f__Ascomycota_unclassified;g__Ascomycota_unclassified;s__Ascomycota_unclassified
75bbcbb3a39bd649f84bee572657b4c1	d__Fungi;p__Fungi_unclassified;c__Fungi_unclassified;o__Fungi_unclassified;f__Fungi_unclassified;g__Fungi_unclassified;s__Fungi_unclassified
c46e4c3d5d756c1d33a75932e54f2d65	d__Fungi;p__Fungi_unclassified;c__Fungi_unclassified;o__Fungi_unclassified;f__Fungi_unclassified;g__Fungi_unclassified;s__Fungi_unclassified
2fc8a9790ded8e056a38cad81f166f4d	d__Fungi;p__Fungi_unclassified;c__Fungi_unclassified;o__Fungi_unclassified;f__Fungi_unclassified;g__Fungi_unclassified;s__Fungi_unclassified
c6748d09eb0a704a550561f68fd594f6	d__Fungi;p__Fungi_unclassified;c__Fungi_unclassified;o__Fungi_unclassified;f__Fungi_unclassified;g__Fungi_unclassified;s__Fungi_unclassified
c926d6597d74ca795ebe6ef027eff5cc	d__Fungi;p__Fungi_unclassified;c__Fungi_unclassified;o__Fungi_unclassified;f__Fungi_unclassified;g__Fungi_unclassified;s__Fungi_unclassified
dc7bd2ce993bb1a34b98697501fccba6	d__Fungi;p__Ascomycota;c__Dothideomycetes;o__Pleosporales;f__Montagnulaceae;g__Montagnulaceae_unclassified;s__Montagnulaceae_unclassified
e8c3611c290673c6e2bdbd532745a994	d__Fungi;p__Basidiomycota;c__Agaricomycetes;o__Boletales;f__Sclerodermataceae;g__Pisolithus;s__Pisolithus_marmoratus
3a9fb3cde177fecc72e196bd5b1d8a18	d__Fungi;p__Fungi_unclassified;c__Fungi_unclassified;o__Fungi_unclassified;f__Fungi_unclassified;g__Fungi_unclassified;s__Fungi_unclassified
9b4cb43898a94afedeca522d0ce1a653	d__Fungi;p__Fungi_unclassified;c__Fungi_unclassified;o__Fungi_unclassified;f__Fungi_unclassified;g__Fungi_unclassified;s__Fungi_unclassified
30b37bdd7e8666f5ee76b0014c578b18	d__Fungi;p__Basidiomycota;c__Agaricomycetes;o__Agaricales;f__Lycoperdaceae;g__Vascellum;s__Vascellum_unclassified
0a8f97293abb1dab462c478ca100e66c	d__Fungi;p__Ascomycota;c__Eurotiomycetes;o__Eurotiales;f__Trichocomaceae;g__Penicillium;s__Penicillium_raistrickii
1343a833060820e01bcf47d06619ee07	d__Fungi;p__Fungi_unclassified;c__Fungi_unclassified;o__Fungi_unclassified;f__Fungi_unclassified;g__Fungi_unclassified;s__Fungi_unclassified
47e1f59f8a14de08f8fe0077f878f4c9	d__Fungi;p__Fungi_unclassified;c__Fungi_unclassified;o__Fungi_unclassified;f__Fungi_unclassified;g__Fungi_unclassified;s__Fungi_unclassified
c8efbc674cfff7592f4288f4dbf76f76	d__Fungi;p__Fungi_unclassified;c__Fungi_unclassified;o__Fungi_unclassified;f__Fungi_unclassified;g__Fungi_unclassified;s__Fungi_unclassified
3b30e6a457eda076257e71af1c695491	d__Fungi;p__Ascomycota;c__Ascomycota_unclassified;o__Ascomycota_unclassified;f__Ascomycota_unclassified;g__Ascomycota_unclassified;s__Ascomycota_unclassified
3cfdbb389752a3a407b28de778549bff	d__Fungi;p__Fungi_unclassified;c__Fungi_unclassified;o__Fungi_unclassified;f__Fungi_unclassified;g__Fungi_unclassified;s__Fungi_unclassified
22743e9a9cffea6b6da369e208783c04	d__Fungi;p__Basidiomycota;c__Agaricomycetes;o__Phallales;f__Phallaceae;g__Dictyophora;s__Dictyophora_echinovolvata
4fec382d019c64f9298b4eeadbf67187	d__Fungi;p__Fungi_unclassified;c__Fungi_unclassified;o__Fungi_unclassified;f__Fungi_unclassified;g__Fungi_unclassified;s__Fungi_unclassified
33ce200089710e969759554ec353ab06	d__Fungi;p__Fungi_unclassified;c__Fungi_unclassified;o__Fungi_unclassified;f__Fungi_unclassified;g__Fungi_unclassified;s__Fungi_unclassified
92ae5f9140c2e8267ad0007f93ef27b3	d__Fungi;p__Fungi_unclassified;c__Fungi_unclassified;o__Fungi_unclassified;f__Fungi_unclassified;g__Fungi_unclassified;s__Fungi_unclassified
be143f3e4ef7b0b61e0ea8b0037f0a88	d__Fungi;p__Fungi_unclassified;c__Fungi_unclassified;o__Fungi_unclassified;f__Fungi_unclassified;g__Fungi_unclassified;s__Fungi_unclassified
3311348a8f3a52714fa564c85fe0186c	d__Fungi;p__Fungi_unclassified;c__Fungi_unclassified;o__Fungi_unclassified;f__Fungi_unclassified;g__Fungi_unclassified;s__Fungi_unclassified
cc6841a8671e7eb62510211a894da6ef	d__Fungi;p__Fungi_unclassified;c__Fungi_unclassified;o__Fungi_unclassified;f__Fungi_unclassified;g__Fungi_unclassified;s__Fungi_unclassified
b585c0bf124a2d28c56e5fc3d6f1552b	d__Fungi;p__Fungi_unclassified;c__Fungi_unclassified;o__Fungi_unclassified;f__Fungi_unclassified;g__Fungi_unclassified;s__Fungi_unclassified
b4de5ffd5e7e8f0d28229bdcb7120842	d__Fungi;p__Fungi_unclassified;c__Fungi_unclassified;o__Fungi_unclassified;f__Fungi_unclassified;g__Fungi_unclassified;s__Fungi_unclassified
ca651ad7001114859b5e16547f75910f	d__Fungi;p__Fungi_unclassified;c__Fungi_unclassified;o__Fungi_unclassified;f__Fungi_unclassified;g__Fungi_unclassified;s__Fungi_unclassified
8bbd23528767195d067e8c74f1fae852	d__Fungi;p__Fungi_unclassified;c__Fungi_unclassified;o__Fungi_unclassified;f__Fungi_unclassified;g__Fungi_unclassified;s__Fungi_unclassified
54d77c1f9196366fb04233afc429c375	d__Fungi;p__Fungi_unclassified;c__Fungi_unclassified;o__Fungi_unclassified;f__Fungi_unclassified;g__Fungi_unclassified;s__Fungi_unclassified
4cd66a48931851a1a72a9e382eea5426	d__Fungi;p__Fungi_unclassified;c__Fungi_unclassified;o__Fungi_unclassified;f__Fungi_unclassified;g__Fungi_unclassified;s__Fungi_unclassified
883db312ca61f0badbf0a78d1e3f4f4e	d__Fungi;p__Fungi_unclassified;c__Fungi_unclassified;o__Fungi_unclassified;f__Fungi_unclassified;g__Fungi_unclassified;s__Fungi_unclassified
3484b1f551c5c2785fb0a1cdff9dfc1f	d__Fungi;p__Fungi_unclassified;c__Fungi_unclassified;o__Fungi_unclassified;f__Fungi_unclassified;g__Fungi_unclassified;s__Fungi_unclassified
d8da6b1c23a13bca72868bcddc49bebf	d__Fungi;p__Ascomycota;c__Sordariomycetes;o__Trichosphaeriales;f__Trichosphaeriales_Incertae_sedis;g__Trichosphaeriales_Incertae_sedis_unclassified;s__Trichosphaeriales_Incertae_sedis_unclassified
a0caf7785440046e619afd186abf37d2	d__Fungi;p__Fungi_unclassified;c__Fungi_unclassified;o__Fungi_unclassified;f__Fungi_unclassified;g__Fungi_unclassified;s__Fungi_unclassified
37446b7e8866084a0fcdd73780047311	d__Fungi;p__Fungi_unclassified;c__Fungi_unclassified;o__Fungi_unclassified;f__Fungi_unclassified;g__Fungi_unclassified;s__Fungi_unclassified
6df8af074fda423b10f13cc9f8fb9758	d__Fungi;p__Fungi_unclassified;c__Fungi_unclassified;o__Fungi_unclassified;f__Fungi_unclassified;g__Fungi_unclassified;s__Fungi_unclassified
96599b3f344fd6a4aaf445baedef0eca	d__Fungi;p__Fungi_unclassified;c__Fungi_unclassified;o__Fungi_unclassified;f__Fungi_unclassified;g__Fungi_unclassified;s__Fungi_unclassified
bbbf8963c791251430b13989f392ad83	d__Fungi;p__Ascomycota;c__Ascomycota_unclassified;o__Ascomycota_unclassified;f__Ascomycota_unclassified;g__Ascomycota_unclassified;s__Ascomycota_unclassified
6846c53e95659a359ffc822b49b4c671	d__Fungi;p__Ascomycota;c__Dothideomycetes;o__Capnodiales;f__Mycosphaerellaceae;g__Davidiella;s__Davidiella_unclassified
47acd3c31895038dc624d4af5adeb189	d__Fungi;p__Basidiomycota;c__Agaricomycetes;o__Phallales;f__Phallaceae;g__Clathrus;s__Clathrus_ruber
f90cdaf0fd7cf55aed5a2569e1d00497	d__Fungi;p__Fungi_unclassified;c__Fungi_unclassified;o__Fungi_unclassified;f__Fungi_unclassified;g__Fungi_unclassified;s__Fungi_unclassified
5658fd65a399f3832dda29edef9cf328	d__Fungi;p__Fungi_unclassified;c__Fungi_unclassified;o__Fungi_unclassified;f__Fungi_unclassified;g__Fungi_unclassified;s__Fungi_unclassified
22b708b8448d022665967d6db15de8ff	d__Fungi;p__Ascomycota;c__Dothideomycetes;o__Capnodiales;f__Capnodiaceae;g__Capnodium;s__Capnodium_coffeae
2e75739efb9cfc8c20daaeeded79942a	d__Fungi;p__Fungi_unclassified;c__Fungi_unclassified;o__Fungi_unclassified;f__Fungi_unclassified;g__Fungi_unclassified;s__Fungi_unclassified
3168ad470d6d099923b0424ace9f019b	d__Fungi;p__Fungi_unclassified;c__Fungi_unclassified;o__Fungi_unclassified;f__Fungi_unclassified;g__Fungi_unclassified;s__Fungi_unclassified
9c4c497dc31d5341a30e09a021eeb98f	d__Fungi;p__Fungi_unclassified;c__Fungi_unclassified;o__Fungi_unclassified;f__Fungi_unclassified;g__Fungi_unclassified;s__Fungi_unclassified
84e57af0eab876d5e8c1a7ce16dac32f	d__Fungi;p__Fungi_unclassified;c__Fungi_unclassified;o__Fungi_unclassified;f__Fungi_unclassified;g__Fungi_unclassified;s__Fungi_unclassified
99b99c9736b4073538f47ff86156e9bb	d__Fungi;p__Chytridiomycota;c__Chytridiomycetes;o__Chytridiales;f__Chytridiales_fam_Incertae_sedis;g__Zygorhizidium;s__Zygorhizidium_unclassified
924cbb598e30e81211cb38a3319329b0	d__Fungi;p__Fungi_unclassified;c__Fungi_unclassified;o__Fungi_unclassified;f__Fungi_unclassified;g__Fungi_unclassified;s__Fungi_unclassified
41c249e4911c9073e5d8efb16b6145ac	d__Fungi;p__Basidiomycota;c__Agaricomycetes;o__Phallales;f__Phallaceae;g__Dictyophora;s__Dictyophora_echinovolvata
12ae6b3d6d9f45f42e9c0686a3e9f26a	d__Fungi;p__Fungi_unclassified;c__Fungi_unclassified;o__Fungi_unclassified;f__Fungi_unclassified;g__Fungi_unclassified;s__Fungi_unclassified
07d36f67a156e304c0f5e3e326c42bed	d__Fungi;p__Fungi_unclassified;c__Fungi_unclassified;o__Fungi_unclassified;f__Fungi_unclassified;g__Fungi_unclassified;s__Fungi_unclassified
fb848776d6695094ce16421a400c8de2	d__Fungi;p__Fungi_unclassified;c__Fungi_unclassified;o__Fungi_unclassified;f__Fungi_unclassified;g__Fungi_unclassified;s__Fungi_unclassified
5f524e3c842953616a8f4fe52fa4874f	d__Fungi;p__Fungi_unclassified;c__Fungi_unclassified;o__Fungi_unclassified;f__Fungi_unclassified;g__Fungi_unclassified;s__Fungi_unclassified
4f6ab1c63f2b075fa490cba1245f140e	d__Fungi;p__Basidiomycota;c__Microbotryomycetes;o__Sporidiobolales;f__Sporidiobolaceae;g__Sporidiobolus;s__Sporidiobolus_pararoseus
6b1b6f00932d932ef11bc4a7214f7352	d__Fungi;p__Fungi_unclassified;c__Fungi_unclassified;o__Fungi_unclassified;f__Fungi_unclassified;g__Fungi_unclassified;s__Fungi_unclassified
2ae5b2b3bcec051cf5ab6cb09d50f5d7	d__Fungi;p__Fungi_unclassified;c__Fungi_unclassified;o__Fungi_unclassified;f__Fungi_unclassified;g__Fungi_unclassified;s__Fungi_unclassified
0f289ccd2e1e3141172868f99448fe97	d__Fungi;p__Ascomycota;c__Ascomycota_unclassified;o__Ascomycota_unclassified;f__Ascomycota_unclassified;g__Ascomycota_unclassified;s__Ascomycota_unclassified
76d20ab203df82f8d8930de60a06732d	d__Fungi;p__Ascomycota;c__Dothideomycetes;o__Pleosporales;f__Phaeosphaeriaceae;g__Phaeosphaeriopsis;s__Phaeoseptoria_musae
e15d54d9f4d62730b2886d4fccccbb1c	d__Fungi;p__Ascomycota;c__Sordariomycetes;o__Sordariomycetes_unclassified;f__Sordariomycetes_unclassified;g__Sordariomycetes_unclassified;s__Sordariomycetes_unclassified
06b5c1ae26a0c53ffe813bb04f0398f4	d__Fungi;p__Fungi_unclassified;c__Fungi_unclassified;o__Fungi_unclassified;f__Fungi_unclassified;g__Fungi_unclassified;s__Fungi_unclassified
5afedcbfef6ee64659a10ea48084cb8f	d__Fungi;p__Fungi_unclassified;c__Fungi_unclassified;o__Fungi_unclassified;f__Fungi_unclassified;g__Fungi_unclassified;s__Fungi_unclassified
d0f17aa5ba38576ff580c89f0e36c0a2	d__Fungi;p__Fungi_unclassified;c__Fungi_unclassified;o__Fungi_unclassified;f__Fungi_unclassified;g__Fungi_unclassified;s__Fungi_unclassified
c0c78a1a054427b68a50d3b82ab469fc	d__Fungi;p__Ascomycota;c__Eurotiomycetes;o__Eurotiomycetidae_Incertae_sedis;f__Monascaceae;g__Monascus;s__Monascus_fuliginosus
c8f39c5edd4bc5b71035c1fe64a83fbd	d__Fungi;p__Fungi_unclassified;c__Fungi_unclassified;o__Fungi_unclassified;f__Fungi_unclassified;g__Fungi_unclassified;s__Fungi_unclassified
1d64e5aca2c15fb8fd15dc356bb21a18	d__Fungi;p__Fungi_unclassified;c__Fungi_unclassified;o__Fungi_unclassified;f__Fungi_unclassified;g__Fungi_unclassified;s__Fungi_unclassified
8e09ba61b022d8f9358bd5d0a9829221	d__Fungi;p__Ascomycota;c__Eurotiomycetes;o__Eurotiales;f__Trichocomaceae;g__Eurotium;s__Eurotium_amstelodami
20fc6f57683a3a4892c746f3bd53bb89	d__Fungi;p__Fungi_unclassified;c__Fungi_unclassified;o__Fungi_unclassified;f__Fungi_unclassified;g__Fungi_unclassified;s__Fungi_unclassified
6b32fbb0e4fa9e7cee68f099010da8d5	d__Fungi;p__Ascomycota;c__Dothideomycetes;o__Pleosporales;f__Montagnulaceae;g__Montagnulaceae_unclassified;s__Montagnulaceae_unclassified
637a1714cebd7f7fff47862e66d78104	d__Fungi;p__Fungi_unclassified;c__Fungi_unclassified;o__Fungi_unclassified;f__Fungi_unclassified;g__Fungi_unclassified;s__Fungi_unclassified
e34c26235876577630ae8759ef1873a6	d__Fungi;p__Fungi_unclassified;c__Fungi_unclassified;o__Fungi_unclassified;f__Fungi_unclassified;g__Fungi_unclassified;s__Fungi_unclassified
3d006e2821c923ce9baf9af86e3de49d	d__Fungi;p__Fungi_unclassified;c__Fungi_unclassified;o__Fungi_unclassified;f__Fungi_unclassified;g__Fungi_unclassified;s__Fungi_unclassified
35120fc3cfec9f86aa8c7f3e15eaf34f	d__Fungi;p__Fungi_unclassified;c__Fungi_unclassified;o__Fungi_unclassified;f__Fungi_unclassified;g__Fungi_unclassified;s__Fungi_unclassified
8dddfd9e69f8bb6b3f6206ac9411fb17	d__Fungi;p__Fungi_unclassified;c__Fungi_unclassified;o__Fungi_unclassified;f__Fungi_unclassified;g__Fungi_unclassified;s__Fungi_unclassified
54b48f835be6e91af20d991b7e60f247	d__Fungi;p__Ascomycota;c__Sordariomycetes;o__Sordariomycetidae_Incertae_sedis;f__Plectosphaerellaceae;g__Plectosphaerellaceae_unclassified;s__Plectosphaerellaceae_unclassified
60212ee957c2d57ba920d45d5b6b6eb9	d__Fungi;p__Fungi_unclassified;c__Fungi_unclassified;o__Fungi_unclassified;f__Fungi_unclassified;g__Fungi_unclassified;s__Fungi_unclassified
4b924b8649e15a42b91e96ff2b84a875	d__Fungi;p__Fungi_unclassified;c__Fungi_unclassified;o__Fungi_unclassified;f__Fungi_unclassified;g__Fungi_unclassified;s__Fungi_unclassified
da076c5f2e5264f96814b00c652d4acb	d__Fungi;p__Rozellomycota;c__Rozellomycotina_cls_Incertae_sedis;o__GS11;f__GS11_unclassified;g__GS11_unclassified;s__GS11_unclassified
cc98cb66826f163dad0e22389c8ae36e	d__Fungi;p__Fungi_unclassified;c__Fungi_unclassified;o__Fungi_unclassified;f__Fungi_unclassified;g__Fungi_unclassified;s__Fungi_unclassified
5e6bb71fa53be1cc1c12aa19b16aaa6d	d__Fungi;p__Ascomycota;c__Ascomycota_unclassified;o__Ascomycota_unclassified;f__Ascomycota_unclassified;g__Ascomycota_unclassified;s__Ascomycota_unclassified
76d59a1601fc3b83cde12e2a1cb03736	d__Fungi;p__Ascomycota;c__Ascomycota_unclassified;o__Ascomycota_unclassified;f__Ascomycota_unclassified;g__Ascomycota_unclassified;s__Ascomycota_unclassified
54e07f03ca1784346c50faf48832d656	d__Fungi;p__Fungi_unclassified;c__Fungi_unclassified;o__Fungi_unclassified;f__Fungi_unclassified;g__Fungi_unclassified;s__Fungi_unclassified
4e0fa371c3feab95681423b18ea8755c	d__Fungi;p__Fungi_unclassified;c__Fungi_unclassified;o__Fungi_unclassified;f__Fungi_unclassified;g__Fungi_unclassified;s__Fungi_unclassified
35cb787ab2e645a49967266da6e4d6a3	d__Fungi;p__Fungi_unclassified;c__Fungi_unclassified;o__Fungi_unclassified;f__Fungi_unclassified;g__Fungi_unclassified;s__Fungi_unclassified
12e352d0aa4932f32a3f3945823bcc52	d__Fungi;p__Ascomycota;c__Ascomycota_unclassified;o__Ascomycota_unclassified;f__Ascomycota_unclassified;g__Ascomycota_unclassified;s__Ascomycota_unclassified
af97743a07c4fb73dde3c71d7d1ece32	d__Fungi;p__Fungi_unclassified;c__Fungi_unclassified;o__Fungi_unclassified;f__Fungi_unclassified;g__Fungi_unclassified;s__Fungi_unclassified
18bb1017eeb27d518a167f77238881f2	d__Fungi;p__Ascomycota;c__Saccharomycetes;o__Saccharomycetales;f__Saccharomycetaceae;g__Saccharomyces;s__Saccharomyces_unclassified
15d498b3d112bec020b16215d6f7c16f	d__Fungi;p__Fungi_unclassified;c__Fungi_unclassified;o__Fungi_unclassified;f__Fungi_unclassified;g__Fungi_unclassified;s__Fungi_unclassified
485d3a388d1c250816be83b56035bbe8	d__Fungi;p__Basidiomycota;c__Agaricomycetes;o__Polyporales;f__Phanerochaetaceae;g__Phanerochaetaceae_unclassified;s__Phanerochaetaceae_unclassified
930512550eed53fb560ffbdac69aae2a	d__Fungi;p__Fungi_unclassified;c__Fungi_unclassified;o__Fungi_unclassified;f__Fungi_unclassified;g__Fungi_unclassified;s__Fungi_unclassified
0c0bbbbce894a19cdfae1f0160bb2441	d__Fungi;p__Ascomycota;c__Sordariomycetes;o__Hypocreales;f__Hypocreaceae;g__Hypocrea;s__Hypocrea_lixii
e7f74f7bf2eb659a0e87eda1473e5c61	d__Fungi;p__Fungi_unclassified;c__Fungi_unclassified;o__Fungi_unclassified;f__Fungi_unclassified;g__Fungi_unclassified;s__Fungi_unclassified
0036eb8457750e34b25f89bf6f861ba4	d__Fungi;p__Fungi_unclassified;c__Fungi_unclassified;o__Fungi_unclassified;f__Fungi_unclassified;g__Fungi_unclassified;s__Fungi_unclassified
fca6f88a7164a773acff5085608e2afe	d__Fungi;p__Ascomycota;c__Sordariomycetes;o__Hypocreales;f__Hypocreales_unclassified;g__Hypocreales_unclassified;s__Hypocreales_unclassified
e9bd8c2ce89af7eaa317d5ba75baa009	d__Fungi;p__Fungi_unclassified;c__Fungi_unclassified;o__Fungi_unclassified;f__Fungi_unclassified;g__Fungi_unclassified;s__Fungi_unclassified
677633d412d81664518d1b424894f27f	d__Fungi;p__Fungi_unclassified;c__Fungi_unclassified;o__Fungi_unclassified;f__Fungi_unclassified;g__Fungi_unclassified;s__Fungi_unclassified
7e7d97894a73d9b7d49ce487b7a2de2c	d__Fungi;p__Fungi_unclassified;c__Fungi_unclassified;o__Fungi_unclassified;f__Fungi_unclassified;g__Fungi_unclassified;s__Fungi_unclassified
8faeb981395dcba23252da88a229deae	d__Fungi;p__Ascomycota;c__Dothideomycetes;o__Pleosporales;f__Periconiaceae;g__Periconia;s__Periconia_byssoides
0983a4de23974896fa053d9a65e75015	d__Fungi;p__Fungi_unclassified;c__Fungi_unclassified;o__Fungi_unclassified;f__Fungi_unclassified;g__Fungi_unclassified;s__Fungi_unclassified
64eb3bd727e77c8a6e047ebd48400e33	d__Fungi;p__Ascomycota;c__Dothideomycetes;o__Dothideomycetes_unclassified;f__Dothideomycetes_unclassified;g__Dothideomycetes_unclassified;s__Dothideomycetes_unclassified
8d7aa64449346d66ba121f8826a3df80	d__Fungi;p__Fungi_unclassified;c__Fungi_unclassified;o__Fungi_unclassified;f__Fungi_unclassified;g__Fungi_unclassified;s__Fungi_unclassified
37507d218d142df9ca6b190366b67766	d__Fungi;p__Fungi_unclassified;c__Fungi_unclassified;o__Fungi_unclassified;f__Fungi_unclassified;g__Fungi_unclassified;s__Fungi_unclassified
b639572abdd6a4dbc6583b28d53f7ca6	d__Fungi;p__Fungi_unclassified;c__Fungi_unclassified;o__Fungi_unclassified;f__Fungi_unclassified;g__Fungi_unclassified;s__Fungi_unclassified
c2ca42e5115816cf1e12267e9438c4b4	d__Fungi;p__Fungi_unclassified;c__Fungi_unclassified;o__Fungi_unclassified;f__Fungi_unclassified;g__Fungi_unclassified;s__Fungi_unclassified
e551f9d8c1a2f2b77a38a5c8bea31b95	d__Fungi;p__Basidiomycota;c__Agaricomycetes;o__Trechisporales;f__Hydnodontaceae;g__Trechispora;s__Trechispora_cyatheae
975fdb641c7c6276668c44d6252fb94a	d__Fungi;p__Fungi_unclassified;c__Fungi_unclassified;o__Fungi_unclassified;f__Fungi_unclassified;g__Fungi_unclassified;s__Fungi_unclassified
43be02e00b858bace6a49261ac4f26c8	d__Fungi;p__Fungi_unclassified;c__Fungi_unclassified;o__Fungi_unclassified;f__Fungi_unclassified;g__Fungi_unclassified;s__Fungi_unclassified
592fd06d98f3348fa33f9fa2d7dac5c0	d__Fungi;p__Ascomycota;c__Ascomycota_unclassified;o__Ascomycota_unclassified;f__Ascomycota_unclassified;g__Ascomycota_unclassified;s__Ascomycota_unclassified
38eeab02c80e42d39514574d2f9d3531	d__Fungi;p__Fungi_unclassified;c__Fungi_unclassified;o__Fungi_unclassified;f__Fungi_unclassified;g__Fungi_unclassified;s__Fungi_unclassified
882c30a9238907f2679bcdc352ce0cdf	d__Fungi;p__Fungi_unclassified;c__Fungi_unclassified;o__Fungi_unclassified;f__Fungi_unclassified;g__Fungi_unclassified;s__Fungi_unclassified
c0ffd51ad83b519aa47550de02ca2a4e	d__Fungi;p__Fungi_unclassified;c__Fungi_unclassified;o__Fungi_unclassified;f__Fungi_unclassified;g__Fungi_unclassified;s__Fungi_unclassified
b06ad7ff44c78281f2b9817ee819c5de	d__Fungi;p__Ascomycota;c__Dothideomycetes;o__Dothideomycetes_unclassified;f__Dothideomycetes_unclassified;g__Dothideomycetes_unclassified;s__Dothideomycetes_unclassified
f8de543f0f4e409a909ef4c820fbaded	d__Fungi;p__Ascomycota;c__Eurotiomycetes;o__Eurotiales;f__Trichocomaceae;g__Eupenicillium;s__Eupenicillium_unclassified
fc647e22b172ededa2cdc9ec0716ca43	d__Fungi;p__Fungi_unclassified;c__Fungi_unclassified;o__Fungi_unclassified;f__Fungi_unclassified;g__Fungi_unclassified;s__Fungi_unclassified
1524ab8422686c764ee94fc4bb93f033	d__Fungi;p__Ascomycota;c__Ascomycota_unclassified;o__Ascomycota_unclassified;f__Ascomycota_unclassified;g__Ascomycota_unclassified;s__Ascomycota_unclassified
f230e2ae7fd8df03203028cd6870ef7e	d__Fungi;p__Ascomycota;c__Sordariomycetes;o__Diaporthales;f__Valsaceae;g__Cytospora;s__Cytospora_rhizophorae
343fdd0339614db7400af941e32a117c	d__Fungi;p__Fungi_unclassified;c__Fungi_unclassified;o__Fungi_unclassified;f__Fungi_unclassified;g__Fungi_unclassified;s__Fungi_unclassified
b4e9d4ad29d1ebe644ae1cc00353b5a8	d__Fungi;p__Fungi_unclassified;c__Fungi_unclassified;o__Fungi_unclassified;f__Fungi_unclassified;g__Fungi_unclassified;s__Fungi_unclassified
abe4ecb2a0b61dd41c4a0e5abae7a6cf	d__Fungi;p__Basidiomycota;c__Agaricomycetes;o__Agaricales;f__Lycoperdaceae;g__Lycoperdaceae_unclassified;s__Lycoperdaceae_unclassified
6f23c9f548048b430128ebb7b8c48576	d__Fungi;p__Ascomycota;c__Ascomycota_unclassified;o__Ascomycota_unclassified;f__Ascomycota_unclassified;g__Ascomycota_unclassified;s__Ascomycota_unclassified
783edd61689110497d88055eb9a23782	d__Fungi;p__Fungi_unclassified;c__Fungi_unclassified;o__Fungi_unclassified;f__Fungi_unclassified;g__Fungi_unclassified;s__Fungi_unclassified
8df9443d35312972d12e8a7e723bee0e	d__Fungi;p__Fungi_unclassified;c__Fungi_unclassified;o__Fungi_unclassified;f__Fungi_unclassified;g__Fungi_unclassified;s__Fungi_unclassified
5eb40dbf1c2dcca3681369b6506fa7f1	d__Fungi;p__Fungi_unclassified;c__Fungi_unclassified;o__Fungi_unclassified;f__Fungi_unclassified;g__Fungi_unclassified;s__Fungi_unclassified
a9202ffee87a11b0920a5bf7df420fb8	d__Fungi;p__Basidiomycota;c__Agaricomycetes;o__Polyporales;f__Phanerochaetaceae;g__Phanerochaetaceae_unclassified;s__Phanerochaetaceae_unclassified
09d026e88c3598224846e5d663546858	d__Fungi;p__Ascomycota;c__Ascomycota_unclassified;o__Ascomycota_unclassified;f__Ascomycota_unclassified;g__Ascomycota_unclassified;s__Ascomycota_unclassified
638c65ff734e51e34227bc486e3fd67e	d__Fungi;p__Fungi_unclassified;c__Fungi_unclassified;o__Fungi_unclassified;f__Fungi_unclassified;g__Fungi_unclassified;s__Fungi_unclassified
1a7a175a6406f3f1586fac43482f460e	d__Fungi;p__Fungi_unclassified;c__Fungi_unclassified;o__Fungi_unclassified;f__Fungi_unclassified;g__Fungi_unclassified;s__Fungi_unclassified
2225b310d3e8a53e221572c186a2c6f2	d__Fungi;p__Fungi_unclassified;c__Fungi_unclassified;o__Fungi_unclassified;f__Fungi_unclassified;g__Fungi_unclassified;s__Fungi_unclassified
6d17dc6d5a3e4fc12b8038bd6f81e8f0	d__Fungi;p__Ascomycota;c__Ascomycota_unclassified;o__Ascomycota_unclassified;f__Ascomycota_unclassified;g__Ascomycota_unclassified;s__Ascomycota_unclassified
f9f2f0369e8ee3a828f1f32620bd6b2c	d__Fungi;p__Fungi_unclassified;c__Fungi_unclassified;o__Fungi_unclassified;f__Fungi_unclassified;g__Fungi_unclassified;s__Fungi_unclassified
05466b342074410ba1dee702a68d0c8b	d__Fungi;p__Fungi_unclassified;c__Fungi_unclassified;o__Fungi_unclassified;f__Fungi_unclassified;g__Fungi_unclassified;s__Fungi_unclassified
72cbc588f75b88dfd9e768658fec345e	d__Fungi;p__Basidiomycota;c__Microbotryomycetes;o__Sporidiobolales;f__Sporidiobolales_Incertae_sedis;g__Sporobolomyces;s__Rhodotorula_marina
bb0566b2b6ffec1f29078330265b1f38	d__Fungi;p__Fungi_unclassified;c__Fungi_unclassified;o__Fungi_unclassified;f__Fungi_unclassified;g__Fungi_unclassified;s__Fungi_unclassified
9dcecd6b465f9690d297af6eb663afdb	d__Fungi;p__Ascomycota;c__Dothideomycetes;o__Pleosporales;f__Montagnulaceae;g__Microsphaeropsis;s__Microsphaeropsis_arundinis
762e228ffbd9eb3277c7e50e3e152f2c	d__Fungi;p__Fungi_unclassified;c__Fungi_unclassified;o__Fungi_unclassified;f__Fungi_unclassified;g__Fungi_unclassified;s__Fungi_unclassified
26bc55eba9b1c34d43ebeface079d16d	d__Fungi;p__Fungi_unclassified;c__Fungi_unclassified;o__Fungi_unclassified;f__Fungi_unclassified;g__Fungi_unclassified;s__Fungi_unclassified
22a9710d6fcdcc186027e006442c847d	d__Fungi;p__Fungi_unclassified;c__Fungi_unclassified;o__Fungi_unclassified;f__Fungi_unclassified;g__Fungi_unclassified;s__Fungi_unclassified
3c57d32db918837d178410c01795588e	d__Fungi;p__Fungi_unclassified;c__Fungi_unclassified;o__Fungi_unclassified;f__Fungi_unclassified;g__Fungi_unclassified;s__Fungi_unclassified
50ca332245f67aeb5e7976d17a4b0510	d__Fungi;p__Fungi_unclassified;c__Fungi_unclassified;o__Fungi_unclassified;f__Fungi_unclassified;g__Fungi_unclassified;s__Fungi_unclassified
d493eb92868c2fdc6ba243908991eae2	d__Fungi;p__Fungi_unclassified;c__Fungi_unclassified;o__Fungi_unclassified;f__Fungi_unclassified;g__Fungi_unclassified;s__Fungi_unclassified
b30aeb7e923f51286db4764ef307d0c8	d__Fungi;p__Fungi_unclassified;c__Fungi_unclassified;o__Fungi_unclassified;f__Fungi_unclassified;g__Fungi_unclassified;s__Fungi_unclassified
f9e135632ff91f181bf8873402d1a751	d__Fungi;p__Fungi_unclassified;c__Fungi_unclassified;o__Fungi_unclassified;f__Fungi_unclassified;g__Fungi_unclassified;s__Fungi_unclassified
763dd93d085baec6652a5bd1ec070078	d__Fungi;p__Fungi_unclassified;c__Fungi_unclassified;o__Fungi_unclassified;f__Fungi_unclassified;g__Fungi_unclassified;s__Fungi_unclassified
54a35627e86f78babe12be231095c9ad	d__Fungi;p__Fungi_unclassified;c__Fungi_unclassified;o__Fungi_unclassified;f__Fungi_unclassified;g__Fungi_unclassified;s__Fungi_unclassified
5f3c93eb7933e54b9387b6e98bf8e221	d__Fungi;p__Fungi_unclassified;c__Fungi_unclassified;o__Fungi_unclassified;f__Fungi_unclassified;g__Fungi_unclassified;s__Fungi_unclassified
60d60ac65ee07ad42773b8366f9598a9	d__Fungi;p__Basidiomycota;c__Agaricomycetes;o__Boletales;f__Sclerodermataceae;g__Pisolithus;s__Pisolithus_marmoratus
68c929cca850992d2fccf5f0f5fabcb7	d__Fungi;p__Fungi_unclassified;c__Fungi_unclassified;o__Fungi_unclassified;f__Fungi_unclassified;g__Fungi_unclassified;s__Fungi_unclassified
e3b304085b31ac6b9d007408005ec987	d__Fungi;p__Ascomycota;c__Eurotiomycetes;o__Eurotiales;f__Trichocomaceae;g__Talaromyces;s__Talaromyces_aurantiacus
fea66ef33417b14346a3e65c8995350f	d__Fungi;p__Fungi_unclassified;c__Fungi_unclassified;o__Fungi_unclassified;f__Fungi_unclassified;g__Fungi_unclassified;s__Fungi_unclassified
092b8a13c376d5790c097a9a7ee0f052	d__Fungi;p__Fungi_unclassified;c__Fungi_unclassified;o__Fungi_unclassified;f__Fungi_unclassified;g__Fungi_unclassified;s__Fungi_unclassified
b3e611f9eddfe8383b4fa4f85a748348	d__Fungi;p__Ascomycota;c__Ascomycota_unclassified;o__Ascomycota_unclassified;f__Ascomycota_unclassified;g__Ascomycota_unclassified;s__Ascomycota_unclassified
ade2b7ac8133b7e6812cc9b8db817ef2	d__Fungi;p__Fungi_unclassified;c__Fungi_unclassified;o__Fungi_unclassified;f__Fungi_unclassified;g__Fungi_unclassified;s__Fungi_unclassified
5af287f1f54ccd7a3a333f039a64e0dd	d__Fungi;p__Fungi_unclassified;c__Fungi_unclassified;o__Fungi_unclassified;f__Fungi_unclassified;g__Fungi_unclassified;s__Fungi_unclassified
29085fa8fd610a220bf51a41de3c55c7	d__Fungi;p__Fungi_unclassified;c__Fungi_unclassified;o__Fungi_unclassified;f__Fungi_unclassified;g__Fungi_unclassified;s__Fungi_unclassified
250f18b989a78474b6d0e5ec7ef45af1	d__Fungi;p__Fungi_unclassified;c__Fungi_unclassified;o__Fungi_unclassified;f__Fungi_unclassified;g__Fungi_unclassified;s__Fungi_unclassified
97e19802eee55942f1459fb75ac652d7	d__Fungi;p__Basidiomycota;c__Basidiomycota_unclassified;o__Basidiomycota_unclassified;f__Basidiomycota_unclassified;g__Basidiomycota_unclassified;s__Basidiomycota_unclassified
a610616e9119504f784a949536e9ec75	d__Fungi;p__Fungi_unclassified;c__Fungi_unclassified;o__Fungi_unclassified;f__Fungi_unclassified;g__Fungi_unclassified;s__Fungi_unclassified
f5edf59ead52793dd542ed41f95537d3	d__Fungi;p__Fungi_unclassified;c__Fungi_unclassified;o__Fungi_unclassified;f__Fungi_unclassified;g__Fungi_unclassified;s__Fungi_unclassified
834c99534792ce3bc71178e27ab989f0	d__Fungi;p__Fungi_unclassified;c__Fungi_unclassified;o__Fungi_unclassified;f__Fungi_unclassified;g__Fungi_unclassified;s__Fungi_unclassified
e5ede56e84e598e31087600104d276e0	d__Fungi;p__Fungi_unclassified;c__Fungi_unclassified;o__Fungi_unclassified;f__Fungi_unclassified;g__Fungi_unclassified;s__Fungi_unclassified
2cdbdda67e42bef9d041694bc38d3251	d__Fungi;p__Chytridiomycota;c__Chytridiomycetes;o__Chytridiales;f__Chytridiales_fam_Incertae_sedis;g__Zygorhizidium;s__Zygorhizidium_unclassified
f468857b44886180a37e8f3f0a0e0f2a	d__Fungi;p__Fungi_unclassified;c__Fungi_unclassified;o__Fungi_unclassified;f__Fungi_unclassified;g__Fungi_unclassified;s__Fungi_unclassified
308ef0edbdae6011cef9e327aba003b7	d__Fungi;p__Rozellomycota;c__Rozellomycota_unclassified;o__Rozellomycota_unclassified;f__Rozellomycota_unclassified;g__Rozellomycota_unclassified;s__Rozellomycota_unclassified
2fa35485be5907761bf35a8c00848877	d__Fungi;p__Fungi_unclassified;c__Fungi_unclassified;o__Fungi_unclassified;f__Fungi_unclassified;g__Fungi_unclassified;s__Fungi_unclassified
7f839465bfafcdb60fa9e516c0cc9746	d__Fungi;p__Fungi_unclassified;c__Fungi_unclassified;o__Fungi_unclassified;f__Fungi_unclassified;g__Fungi_unclassified;s__Fungi_unclassified
9276313ca6634e2e7c7707249f24ea02	d__Fungi;p__Fungi_unclassified;c__Fungi_unclassified;o__Fungi_unclassified;f__Fungi_unclassified;g__Fungi_unclassified;s__Fungi_unclassified
c3c85a5a3aff38c9f10dceba765a4cc5	d__Fungi;p__Basidiomycota;c__Basidiomycota_unclassified;o__Basidiomycota_unclassified;f__Basidiomycota_unclassified;g__Basidiomycota_unclassified;s__Basidiomycota_unclassified
915b2df61241d5a790171de2f70f70fd	d__Fungi;p__Fungi_unclassified;c__Fungi_unclassified;o__Fungi_unclassified;f__Fungi_unclassified;g__Fungi_unclassified;s__Fungi_unclassified
d2ecc22fcfef38a94475542a5d3abf08	d__Fungi;p__Basidiomycota;c__Ustilaginomycotina_Incertae_sedis;o__Malasseziales;f__Malasseziales_Incertae_sedis;g__Malassezia;s__Malassezia_restricta
9673a2b56f80891aedc306b43bc970b9	d__Fungi;p__Fungi_unclassified;c__Fungi_unclassified;o__Fungi_unclassified;f__Fungi_unclassified;g__Fungi_unclassified;s__Fungi_unclassified
436056bd30185ee58e95569287e96843	d__Fungi;p__Fungi_unclassified;c__Fungi_unclassified;o__Fungi_unclassified;f__Fungi_unclassified;g__Fungi_unclassified;s__Fungi_unclassified
2a8eda7bd5930661647700a8d374eb2d	d__Fungi;p__Fungi_unclassified;c__Fungi_unclassified;o__Fungi_unclassified;f__Fungi_unclassified;g__Fungi_unclassified;s__Fungi_unclassified
e3cdef35380263ed4d781379521bbcdb	d__Fungi;p__Fungi_unclassified;c__Fungi_unclassified;o__Fungi_unclassified;f__Fungi_unclassified;g__Fungi_unclassified;s__Fungi_unclassified
0d30371ce56a954e61ce68824b461070	d__Fungi;p__Fungi_unclassified;c__Fungi_unclassified;o__Fungi_unclassified;f__Fungi_unclassified;g__Fungi_unclassified;s__Fungi_unclassified
254b78461d2ca50aa6162acecf374c0a	d__Fungi;p__Fungi_unclassified;c__Fungi_unclassified;o__Fungi_unclassified;f__Fungi_unclassified;g__Fungi_unclassified;s__Fungi_unclassified
87fe1a3349bf150fd92825bebb5b738e	d__Fungi;p__Ascomycota;c__Eurotiomycetes;o__Eurotiales;f__Trichocomaceae;g__Eupenicillium;s__Eupenicillium_unclassified
e0fb8877e10065a140ed7c4bb3a1b1fb	d__Fungi;p__Fungi_unclassified;c__Fungi_unclassified;o__Fungi_unclassified;f__Fungi_unclassified;g__Fungi_unclassified;s__Fungi_unclassified
7b5ac684fa12e7f41f5ede5f46ff792f	d__Fungi;p__Fungi_unclassified;c__Fungi_unclassified;o__Fungi_unclassified;f__Fungi_unclassified;g__Fungi_unclassified;s__Fungi_unclassified
5de17dba0f71bb0d6f51bf4206f82a63	d__Fungi;p__Fungi_unclassified;c__Fungi_unclassified;o__Fungi_unclassified;f__Fungi_unclassified;g__Fungi_unclassified;s__Fungi_unclassified
684b5ef1d9371b708a25f5d09ad79953	d__Fungi;p__Fungi_unclassified;c__Fungi_unclassified;o__Fungi_unclassified;f__Fungi_unclassified;g__Fungi_unclassified;s__Fungi_unclassified
ca996222b879ace5a062ff9aeaac5222	d__Fungi;p__Fungi_unclassified;c__Fungi_unclassified;o__Fungi_unclassified;f__Fungi_unclassified;g__Fungi_unclassified;s__Fungi_unclassified
56ee2d8db0f8d76314e7cd8b85b4c88f	d__Fungi;p__Basidiomycota;c__Agaricomycetes;o__Agaricales;f__Lycoperdaceae;g__Bovista;s__Bovista_aestivalis
b8b58888455a14a4155dd417d867c52c	d__Fungi;p__Fungi_unclassified;c__Fungi_unclassified;o__Fungi_unclassified;f__Fungi_unclassified;g__Fungi_unclassified;s__Fungi_unclassified
1ccedf7de48845eeb2d08a8cd19d5dd0	d__Fungi;p__Fungi_unclassified;c__Fungi_unclassified;o__Fungi_unclassified;f__Fungi_unclassified;g__Fungi_unclassified;s__Fungi_unclassified
20a27ca16fa581447dea5b0f72375475	d__Fungi;p__Fungi_unclassified;c__Fungi_unclassified;o__Fungi_unclassified;f__Fungi_unclassified;g__Fungi_unclassified;s__Fungi_unclassified
2c84890746b6ae4b4aa3495119e94c49	d__Fungi;p__Fungi_unclassified;c__Fungi_unclassified;o__Fungi_unclassified;f__Fungi_unclassified;g__Fungi_unclassified;s__Fungi_unclassified
ff437dc612c8f47cf799a584315804f7	d__Fungi;p__Fungi_unclassified;c__Fungi_unclassified;o__Fungi_unclassified;f__Fungi_unclassified;g__Fungi_unclassified;s__Fungi_unclassified
7f1defd36e3209cf2419d5f84d2cffbb	d__Fungi;p__Basidiomycota;c__Agaricomycetes;o__Agaricales;f__Lycoperdaceae;g__Lycoperdon;s__Lycoperdon_unclassified
4573fe0d98575d7e31ba2b142558627d	d__Fungi;p__Fungi_unclassified;c__Fungi_unclassified;o__Fungi_unclassified;f__Fungi_unclassified;g__Fungi_unclassified;s__Fungi_unclassified
2d244225523566722de37ffa58616925	d__Fungi;p__Fungi_unclassified;c__Fungi_unclassified;o__Fungi_unclassified;f__Fungi_unclassified;g__Fungi_unclassified;s__Fungi_unclassified
ddfff4dfd92f67c2b9e1773247a1fc56	d__Fungi;p__Fungi_unclassified;c__Fungi_unclassified;o__Fungi_unclassified;f__Fungi_unclassified;g__Fungi_unclassified;s__Fungi_unclassified
7cae4239c377dfcb65617fbb85c8afec	d__Fungi;p__Ascomycota;c__Ascomycota_unclassified;o__Ascomycota_unclassified;f__Ascomycota_unclassified;g__Ascomycota_unclassified;s__Ascomycota_unclassified
e544133d5b22d40a112a79962da9b4b4	d__Fungi;p__Fungi_unclassified;c__Fungi_unclassified;o__Fungi_unclassified;f__Fungi_unclassified;g__Fungi_unclassified;s__Fungi_unclassified
c6f81b2a9795119dded82ad548bd1512	d__Fungi;p__Fungi_unclassified;c__Fungi_unclassified;o__Fungi_unclassified;f__Fungi_unclassified;g__Fungi_unclassified;s__Fungi_unclassified
1ac171deb14658272d04676dd1f48d89	d__Fungi;p__Fungi_unclassified;c__Fungi_unclassified;o__Fungi_unclassified;f__Fungi_unclassified;g__Fungi_unclassified;s__Fungi_unclassified
00248904b6ec2df13aabc04e05f85e54	d__Fungi;p__Ascomycota;c__Sordariomycetes;o__Sordariomycetes_unclassified;f__Sordariomycetes_unclassified;g__Sordariomycetes_unclassified;s__Sordariomycetes_unclassified
7504896c86d26368648cfba4ad8edb2f	d__Fungi;p__Fungi_unclassified;c__Fungi_unclassified;o__Fungi_unclassified;f__Fungi_unclassified;g__Fungi_unclassified;s__Fungi_unclassified
0b56e843677e69c30ddf43f0c01d5ad4	d__Fungi;p__Ascomycota;c__Sordariomycetes;o__Xylariales;f__Hyponectriaceae;g__Microdochium;s__Microdochium_phragmitis
47877c744de4dc5097cffb77a666b590	d__Fungi;p__Fungi_unclassified;c__Fungi_unclassified;o__Fungi_unclassified;f__Fungi_unclassified;g__Fungi_unclassified;s__Fungi_unclassified
fe92a4fdce37b932550c878997fdaeaf	d__Fungi;p__Ascomycota;c__Eurotiomycetes;o__Eurotiales;f__Trichocomaceae;g__Penicillium;s__Penicillium_steckii
2e4bd63afee75629ccf0e47700510ec5	d__Fungi;p__Fungi_unclassified;c__Fungi_unclassified;o__Fungi_unclassified;f__Fungi_unclassified;g__Fungi_unclassified;s__Fungi_unclassified
40e18352b9b2e14f70fd935a45c10bb6	d__Fungi;p__Fungi_unclassified;c__Fungi_unclassified;o__Fungi_unclassified;f__Fungi_unclassified;g__Fungi_unclassified;s__Fungi_unclassified
7e236139c43175e2cb03b629489ef1e8	d__Fungi;p__Fungi_unclassified;c__Fungi_unclassified;o__Fungi_unclassified;f__Fungi_unclassified;g__Fungi_unclassified;s__Fungi_unclassified
c83615093a1fa098c64b56958d603627	d__Fungi;p__Ascomycota;c__Eurotiomycetes;o__Eurotiales;f__Trichocomaceae;g__Eupenicillium;s__Penicillium_glabrum
96300e75c0af719189543690c4e22719	d__Fungi;p__Ascomycota;c__Ascomycota_unclassified;o__Ascomycota_unclassified;f__Ascomycota_unclassified;g__Ascomycota_unclassified;s__Ascomycota_unclassified
69aaea1acded0ab3b5cc6da8fe0627e2	d__Fungi;p__Fungi_unclassified;c__Fungi_unclassified;o__Fungi_unclassified;f__Fungi_unclassified;g__Fungi_unclassified;s__Fungi_unclassified
a274d43dc0a6869bf84f4dfc8be27c5a	d__Fungi;p__Ascomycota;c__Dothideomycetes;o__Pleosporales;f__Thyridariaceae;g__Roussoella;s__Roussoella_solani
4fff3583630993c1bcefd0466581ea05	d__Fungi;p__Chytridiomycota;c__Chytridiomycetes;o__Chytridiales;f__Chytridiales_fam_Incertae_sedis;g__Zygorhizidium;s__Zygorhizidium_unclassified
129dbc18f44a9b7bf99dcd13ed770b1e	d__Fungi;p__Fungi_unclassified;c__Fungi_unclassified;o__Fungi_unclassified;f__Fungi_unclassified;g__Fungi_unclassified;s__Fungi_unclassified
ae98cf527d753578875c86e64604a537	d__Fungi;p__Fungi_unclassified;c__Fungi_unclassified;o__Fungi_unclassified;f__Fungi_unclassified;g__Fungi_unclassified;s__Fungi_unclassified
b5c886b3fdffa4b5f393be22d53b83e7	d__Fungi;p__Fungi_unclassified;c__Fungi_unclassified;o__Fungi_unclassified;f__Fungi_unclassified;g__Fungi_unclassified;s__Fungi_unclassified
878e51506830e03434b5a3a8037d8e8a	d__Fungi;p__Fungi_unclassified;c__Fungi_unclassified;o__Fungi_unclassified;f__Fungi_unclassified;g__Fungi_unclassified;s__Fungi_unclassified
42143d7c76e663f085b9594e52118e17	d__Fungi;p__Fungi_unclassified;c__Fungi_unclassified;o__Fungi_unclassified;f__Fungi_unclassified;g__Fungi_unclassified;s__Fungi_unclassified
5051865e1c822ef9798e174d2e66023d	d__Fungi;p__Fungi_unclassified;c__Fungi_unclassified;o__Fungi_unclassified;f__Fungi_unclassified;g__Fungi_unclassified;s__Fungi_unclassified
9935ccbbd898842cde765f51e3cf756a	d__Fungi;p__Basidiomycota;c__Basidiomycota_unclassified;o__Basidiomycota_unclassified;f__Basidiomycota_unclassified;g__Basidiomycota_unclassified;s__Basidiomycota_unclassified
400e4c46ede5f75b4e015e8181d0d352	d__Fungi;p__Ascomycota;c__Eurotiomycetes;o__Eurotiales;f__Trichocomaceae;g__Penicillium;s__Penicillium_brevicompactum
1edb96890545561cdf7a66d32ff3c5b4	d__Fungi;p__Fungi_unclassified;c__Fungi_unclassified;o__Fungi_unclassified;f__Fungi_unclassified;g__Fungi_unclassified;s__Fungi_unclassified
ec07f6af39f64c78e2127d66cb4a43d1	d__Fungi;p__Fungi_unclassified;c__Fungi_unclassified;o__Fungi_unclassified;f__Fungi_unclassified;g__Fungi_unclassified;s__Fungi_unclassified
f21a7a7dcaeb9cf33898f6377843bd52	d__Fungi;p__Ascomycota;c__Ascomycota_unclassified;o__Ascomycota_unclassified;f__Ascomycota_unclassified;g__Ascomycota_unclassified;s__Ascomycota_unclassified
c9636574e2c88fd1d6cd9ad84274e1da	d__Fungi;p__Fungi_unclassified;c__Fungi_unclassified;o__Fungi_unclassified;f__Fungi_unclassified;g__Fungi_unclassified;s__Fungi_unclassified
e89397e7eee27a11e82a5ba1fbe76115	d__Fungi;p__Fungi_unclassified;c__Fungi_unclassified;o__Fungi_unclassified;f__Fungi_unclassified;g__Fungi_unclassified;s__Fungi_unclassified
7672c8e782f297ae85cd4fd54ee5fac5	d__Fungi;p__Fungi_unclassified;c__Fungi_unclassified;o__Fungi_unclassified;f__Fungi_unclassified;g__Fungi_unclassified;s__Fungi_unclassified
08c0a23b6d7d258e358efe882d4df6df	d__Fungi;p__Ascomycota;c__Sordariomycetes;o__Hypocreales;f__Hypocreaceae;g__Hypocrea;s__Hypocrea_unclassified
825d7aa577fff13a5bfb604474e36c95	d__Fungi;p__Fungi_unclassified;c__Fungi_unclassified;o__Fungi_unclassified;f__Fungi_unclassified;g__Fungi_unclassified;s__Fungi_unclassified
24d6cf4375a35001c592d27ba1488f7b	d__Fungi;p__Fungi_unclassified;c__Fungi_unclassified;o__Fungi_unclassified;f__Fungi_unclassified;g__Fungi_unclassified;s__Fungi_unclassified
dfdc4fbecb39248a23def161eabcfff6	d__Fungi;p__Fungi_unclassified;c__Fungi_unclassified;o__Fungi_unclassified;f__Fungi_unclassified;g__Fungi_unclassified;s__Fungi_unclassified
3fdbd2ca53a41575110f1fb3052ab1bd	d__Fungi;p__Basidiomycota;c__Basidiomycota_unclassified;o__Basidiomycota_unclassified;f__Basidiomycota_unclassified;g__Basidiomycota_unclassified;s__Basidiomycota_unclassified
1600c98551536e8a79bd7fe994930046	d__Fungi;p__Basidiomycota;c__Agaricomycetes;o__Geastrales;f__Geastraceae;g__Geastrum;s__Geastrum_kotlabae
d35a788e5465312c1f11e46ef8d93593	d__Fungi;p__Ascomycota;c__Ascomycota_unclassified;o__Ascomycota_unclassified;f__Ascomycota_unclassified;g__Ascomycota_unclassified;s__Ascomycota_unclassified
d182703d3db0bf0c92ad6bede92d903c	d__Fungi;p__Fungi_unclassified;c__Fungi_unclassified;o__Fungi_unclassified;f__Fungi_unclassified;g__Fungi_unclassified;s__Fungi_unclassified
fde41cb8496aaa257d5d3ad742513baf	d__Fungi;p__Fungi_unclassified;c__Fungi_unclassified;o__Fungi_unclassified;f__Fungi_unclassified;g__Fungi_unclassified;s__Fungi_unclassified
f09b8123ef25c6341d706178b68a4dc2	d__Fungi;p__Fungi_unclassified;c__Fungi_unclassified;o__Fungi_unclassified;f__Fungi_unclassified;g__Fungi_unclassified;s__Fungi_unclassified
53f0c9a9873d5ca684b714a4eae097a9	d__Fungi;p__Rozellomycota;c__Rozellomycotina_cls_Incertae_sedis;o__GS11;f__GS11_unclassified;g__GS11_unclassified;s__GS11_unclassified
2a816c557914c7c1bcd7939f4b271519	d__Fungi;p__Fungi_unclassified;c__Fungi_unclassified;o__Fungi_unclassified;f__Fungi_unclassified;g__Fungi_unclassified;s__Fungi_unclassified
2a8cc32922d8c4f23768fddda77ba7be	d__Fungi;p__Fungi_unclassified;c__Fungi_unclassified;o__Fungi_unclassified;f__Fungi_unclassified;g__Fungi_unclassified;s__Fungi_unclassified
cb17564e409d38852b5fcffba096b842	d__Fungi;p__Basidiomycota;c__Agaricomycetes;o__Phallales;f__Phallaceae;g__Phallus;s__Phallus_rugulosus
7a71bf00c1c280e9c7268bba91c937ff	d__Fungi;p__Fungi_unclassified;c__Fungi_unclassified;o__Fungi_unclassified;f__Fungi_unclassified;g__Fungi_unclassified;s__Fungi_unclassified
23a7ac21e5d6943ff2ef130d380452df	d__Fungi;p__Fungi_unclassified;c__Fungi_unclassified;o__Fungi_unclassified;f__Fungi_unclassified;g__Fungi_unclassified;s__Fungi_unclassified
caa39f8b7ac655b56a5524731f8d8a5d	d__Fungi;p__Fungi_unclassified;c__Fungi_unclassified;o__Fungi_unclassified;f__Fungi_unclassified;g__Fungi_unclassified;s__Fungi_unclassified
201e2f3305d4afb4fc61a25b0c41b02c	d__Fungi;p__Ascomycota;c__Dothideomycetes;o__Pleosporales;f__Pleosporales_unclassified;g__Pleosporales_unclassified;s__Pleosporales_unclassified
36577c97ded89f7a43823374e34bfaef	d__Fungi;p__Fungi_unclassified;c__Fungi_unclassified;o__Fungi_unclassified;f__Fungi_unclassified;g__Fungi_unclassified;s__Fungi_unclassified
2c734cbd6796698e6a28c675928a3930	d__Fungi;p__Fungi_unclassified;c__Fungi_unclassified;o__Fungi_unclassified;f__Fungi_unclassified;g__Fungi_unclassified;s__Fungi_unclassified
fc1d26e877709cd9f3365e36173705d4	d__Fungi;p__Ascomycota;c__Dothideomycetes;o__Capnodiales;f__Mycosphaerellaceae;g__Davidiella;s__Cladosporium_perangustum
17fc33ca88728f37f5bfee867dcf715f	d__Fungi;p__Ascomycota;c__Sordariomycetes;o__Hypocreales;f__Hypocreaceae;g__Hypocrea;s__Gliocladium_viride
4d559ddf893fe700db630c7e4d519311	d__Fungi;p__Fungi_unclassified;c__Fungi_unclassified;o__Fungi_unclassified;f__Fungi_unclassified;g__Fungi_unclassified;s__Fungi_unclassified
e376fe6c29722475b56ab5d55e1d65c3	d__Fungi;p__Fungi_unclassified;c__Fungi_unclassified;o__Fungi_unclassified;f__Fungi_unclassified;g__Fungi_unclassified;s__Fungi_unclassified
b3a422b102d3fa6a25f38d2a74aee9e5	d__Fungi;p__Fungi_unclassified;c__Fungi_unclassified;o__Fungi_unclassified;f__Fungi_unclassified;g__Fungi_unclassified;s__Fungi_unclassified
be0418de3b5987075a477a55a1bcc9fe	d__Fungi;p__Ascomycota;c__Eurotiomycetes;o__Eurotiales;f__Trichocomaceae;g__Talaromyces;s__Penicillium_verruculosum
09f65927206fe65434149c5145549012	d__Fungi;p__Ascomycota;c__Dothideomycetes;o__Capnodiales;f__Mycosphaerellaceae;g__Davidiella;s__Davidiella_unclassified
d5c6ded52abff0cb076ccfb418ec9756	d__Fungi;p__Fungi_unclassified;c__Fungi_unclassified;o__Fungi_unclassified;f__Fungi_unclassified;g__Fungi_unclassified;s__Fungi_unclassified
2bb93f7ea96fa1e40c1740b942ddb4d2	d__Fungi;p__Fungi_unclassified;c__Fungi_unclassified;o__Fungi_unclassified;f__Fungi_unclassified;g__Fungi_unclassified;s__Fungi_unclassified
798e4195305cb4a5ac02b884902a0261	d__Fungi;p__Ascomycota;c__Dothideomycetes;o__Pleosporales;f__Montagnulaceae;g__Paraconiothyrium;s__Paraconiothyrium_cyclothyrioides
f8e520286fdef6584dd3b7bb0f706a0f	d__Fungi;p__Fungi_unclassified;c__Fungi_unclassified;o__Fungi_unclassified;f__Fungi_unclassified;g__Fungi_unclassified;s__Fungi_unclassified
11081af7c62bd9893eb70912e770dde2	d__Fungi;p__Fungi_unclassified;c__Fungi_unclassified;o__Fungi_unclassified;f__Fungi_unclassified;g__Fungi_unclassified;s__Fungi_unclassified
cc1d34142eeb64f7c4b175ee63fda2b0	d__Fungi;p__Fungi_unclassified;c__Fungi_unclassified;o__Fungi_unclassified;f__Fungi_unclassified;g__Fungi_unclassified;s__Fungi_unclassified
e53f1aa40717503842b0f5ac8ef6edd5	d__Fungi;p__Fungi_unclassified;c__Fungi_unclassified;o__Fungi_unclassified;f__Fungi_unclassified;g__Fungi_unclassified;s__Fungi_unclassified
5a951b45bb85c121a9845dfd9353d5b6	d__Fungi;p__Ascomycota;c__Saccharomycetes;o__Saccharomycetales;f__Saccharomycetales_Incertae_sedis;g__Candida;s__Candida_albicans
d3b2a39cad86487d7204fcc69c7408b8	d__Fungi;p__Chytridiomycota;c__Chytridiomycetes;o__Chytridiomycetes_unclassified;f__Chytridiomycetes_unclassified;g__Chytridiomycetes_unclassified;s__Chytridiomycetes_unclassified
bd6e2a3eaf45a6e3e033530a043a27c9	d__Fungi;p__Fungi_unclassified;c__Fungi_unclassified;o__Fungi_unclassified;f__Fungi_unclassified;g__Fungi_unclassified;s__Fungi_unclassified
d9d33f3ac20d81507d853f94f1d5fbf9	d__Fungi;p__Fungi_unclassified;c__Fungi_unclassified;o__Fungi_unclassified;f__Fungi_unclassified;g__Fungi_unclassified;s__Fungi_unclassified
5586b8ee843c730f604537304c717ad3	d__Fungi;p__Ascomycota;c__Dothideomycetes;o__Venturiales;f__Sympoventuriaceae;g__Fusicladium;s__Fusicladium_unclassified
4a1e2d9cd86f1b3445cbadedd196f689	d__Fungi;p__Fungi_unclassified;c__Fungi_unclassified;o__Fungi_unclassified;f__Fungi_unclassified;g__Fungi_unclassified;s__Fungi_unclassified
6df6c0f6b0b47d21ccdd99a9b152098f	d__Fungi;p__Fungi_unclassified;c__Fungi_unclassified;o__Fungi_unclassified;f__Fungi_unclassified;g__Fungi_unclassified;s__Fungi_unclassified
d8938de50e292a95d7b98b2183d11736	d__Fungi;p__Fungi_unclassified;c__Fungi_unclassified;o__Fungi_unclassified;f__Fungi_unclassified;g__Fungi_unclassified;s__Fungi_unclassified
4c0efbd7b2b8492a9fa05286b74f3272	d__Fungi;p__Fungi_unclassified;c__Fungi_unclassified;o__Fungi_unclassified;f__Fungi_unclassified;g__Fungi_unclassified;s__Fungi_unclassified
73066cc6b4c9d4ab39d8db9a33b7397a	d__Fungi;p__Fungi_unclassified;c__Fungi_unclassified;o__Fungi_unclassified;f__Fungi_unclassified;g__Fungi_unclassified;s__Fungi_unclassified
f475560aaff127e9b4b444b6d485f77e	d__Fungi;p__Fungi_unclassified;c__Fungi_unclassified;o__Fungi_unclassified;f__Fungi_unclassified;g__Fungi_unclassified;s__Fungi_unclassified
28cf8597edd8a16c0b2ea54e9174bc01	d__Fungi;p__Fungi_unclassified;c__Fungi_unclassified;o__Fungi_unclassified;f__Fungi_unclassified;g__Fungi_unclassified;s__Fungi_unclassified
8b20edcdae17b8c6cad559db0eb7da24	d__Fungi;p__Fungi_unclassified;c__Fungi_unclassified;o__Fungi_unclassified;f__Fungi_unclassified;g__Fungi_unclassified;s__Fungi_unclassified
22ee510adc649fdf8514df294576bc52	d__Fungi;p__Fungi_unclassified;c__Fungi_unclassified;o__Fungi_unclassified;f__Fungi_unclassified;g__Fungi_unclassified;s__Fungi_unclassified
b551d4d2d4bcceae2d9428e0d14a3123	d__Fungi;p__Fungi_unclassified;c__Fungi_unclassified;o__Fungi_unclassified;f__Fungi_unclassified;g__Fungi_unclassified;s__Fungi_unclassified
32d6d1fc99bfa9c2d3cab2ae58c76d4e	d__Fungi;p__Fungi_unclassified;c__Fungi_unclassified;o__Fungi_unclassified;f__Fungi_unclassified;g__Fungi_unclassified;s__Fungi_unclassified
bf376acf760df014174293296370a7ae	d__Fungi;p__Fungi_unclassified;c__Fungi_unclassified;o__Fungi_unclassified;f__Fungi_unclassified;g__Fungi_unclassified;s__Fungi_unclassified
ea53e025526f4e7be4420d4af3fd9e80	d__Fungi;p__Basidiomycota;c__Microbotryomycetes;o__Microbotryales;f__Microbotryaceae;g__Microbotryum;s__Microbotryum_betonicae
d020bdea52335f561d262a1cc2ac430d	d__Fungi;p__Ascomycota;c__Ascomycota_unclassified;o__Ascomycota_unclassified;f__Ascomycota_unclassified;g__Ascomycota_unclassified;s__Ascomycota_unclassified
f1b0db6c1bcb6eceb994e6542a16076e	d__Fungi;p__Fungi_unclassified;c__Fungi_unclassified;o__Fungi_unclassified;f__Fungi_unclassified;g__Fungi_unclassified;s__Fungi_unclassified
7e93b968143712a19993b27714bc260e	d__Fungi;p__Fungi_unclassified;c__Fungi_unclassified;o__Fungi_unclassified;f__Fungi_unclassified;g__Fungi_unclassified;s__Fungi_unclassified
995f284759611eb614e5510836e4fabd	d__Fungi;p__Basidiomycota;c__Agaricomycetes;o__Agaricales;f__Lycoperdaceae;g__Lycoperdon;s__Lycoperdon_unclassified
0f8a6c509f7730f58f0606113794047b	d__Fungi;p__Fungi_unclassified;c__Fungi_unclassified;o__Fungi_unclassified;f__Fungi_unclassified;g__Fungi_unclassified;s__Fungi_unclassified
7118c2b62059bd023e7a2646ebb7ecd4	d__Fungi;p__Fungi_unclassified;c__Fungi_unclassified;o__Fungi_unclassified;f__Fungi_unclassified;g__Fungi_unclassified;s__Fungi_unclassified
d6d0e05566d93971bde6fec20e3df256	d__Fungi;p__Fungi_unclassified;c__Fungi_unclassified;o__Fungi_unclassified;f__Fungi_unclassified;g__Fungi_unclassified;s__Fungi_unclassified
32b2cc10da285e4121686dc09670452f	d__Fungi;p__Ascomycota;c__Eurotiomycetes;o__Chaetothyriales;f__Herpotrichiellaceae;g__Phialophora;s__Phialophora_cyclaminis
6c0c3c50bad21952c155faaf548efaba	d__Fungi;p__Fungi_unclassified;c__Fungi_unclassified;o__Fungi_unclassified;f__Fungi_unclassified;g__Fungi_unclassified;s__Fungi_unclassified
670216b0cf0a07ff78fa63aff8e69bef	d__Fungi;p__Ascomycota;c__Ascomycota_unclassified;o__Ascomycota_unclassified;f__Ascomycota_unclassified;g__Ascomycota_unclassified;s__Ascomycota_unclassified
2c572ec1b1ea1699d50e86f3f65c10c1	d__Fungi;p__Fungi_unclassified;c__Fungi_unclassified;o__Fungi_unclassified;f__Fungi_unclassified;g__Fungi_unclassified;s__Fungi_unclassified
2c9662d885c5000ea724c60f92d4e82e	d__Fungi;p__Basidiomycota;c__Agaricomycetes;o__Agaricales;f__Agaricales_unclassified;g__Agaricales_unclassified;s__Agaricales_unclassified
0f4a4b4776733637e652ac5faade9802	d__Fungi;p__Fungi_unclassified;c__Fungi_unclassified;o__Fungi_unclassified;f__Fungi_unclassified;g__Fungi_unclassified;s__Fungi_unclassified
3092892bbdc0c05cf50f56d7ee333cb2	d__Fungi;p__Fungi_unclassified;c__Fungi_unclassified;o__Fungi_unclassified;f__Fungi_unclassified;g__Fungi_unclassified;s__Fungi_unclassified
c54227647ff96ce8ea5c3336e562188a	d__Fungi;p__Fungi_unclassified;c__Fungi_unclassified;o__Fungi_unclassified;f__Fungi_unclassified;g__Fungi_unclassified;s__Fungi_unclassified
326553a29cb518b3b654254a7c0746d8	d__Fungi;p__Fungi_unclassified;c__Fungi_unclassified;o__Fungi_unclassified;f__Fungi_unclassified;g__Fungi_unclassified;s__Fungi_unclassified
c66841b5cd06a15c2153074f08b1b1f5	d__Fungi;p__Fungi_unclassified;c__Fungi_unclassified;o__Fungi_unclassified;f__Fungi_unclassified;g__Fungi_unclassified;s__Fungi_unclassified
5cf7141114c426ffe843d356f1b64be5	d__Fungi;p__Fungi_unclassified;c__Fungi_unclassified;o__Fungi_unclassified;f__Fungi_unclassified;g__Fungi_unclassified;s__Fungi_unclassified
398c6e27bee3b6917a61477d4c2f672e	d__Fungi;p__Fungi_unclassified;c__Fungi_unclassified;o__Fungi_unclassified;f__Fungi_unclassified;g__Fungi_unclassified;s__Fungi_unclassified
ccde9c9859dc5076e583f00078f5df8d	d__Fungi;p__Fungi_unclassified;c__Fungi_unclassified;o__Fungi_unclassified;f__Fungi_unclassified;g__Fungi_unclassified;s__Fungi_unclassified
ead29a7cbc91653ad563d9f0a34edb70	d__Fungi;p__Fungi_unclassified;c__Fungi_unclassified;o__Fungi_unclassified;f__Fungi_unclassified;g__Fungi_unclassified;s__Fungi_unclassified
1d75189f16c786c2ec7cda616967b8e8	d__Fungi;p__Ascomycota;c__Ascomycota_unclassified;o__Ascomycota_unclassified;f__Ascomycota_unclassified;g__Ascomycota_unclassified;s__Ascomycota_unclassified
ef45516c962719f9139e13065d30ec17	d__Fungi;p__Ascomycota;c__Dothideomycetes;o__Dothideomycetes_Incertae_sedis;f__Pseudeurotiaceae;g__Pseudogymnoascus;s__Pseudogymnoascus_roseus
fa0eabd69be877f48d3ae639e23a6696	d__Fungi;p__Fungi_unclassified;c__Fungi_unclassified;o__Fungi_unclassified;f__Fungi_unclassified;g__Fungi_unclassified;s__Fungi_unclassified
bc2e86a3a1e89b9d6febd73256cfa2ac	d__Fungi;p__Fungi_unclassified;c__Fungi_unclassified;o__Fungi_unclassified;f__Fungi_unclassified;g__Fungi_unclassified;s__Fungi_unclassified
4d99c53a172512b82996f530e3b5df61	d__Fungi;p__Fungi_unclassified;c__Fungi_unclassified;o__Fungi_unclassified;f__Fungi_unclassified;g__Fungi_unclassified;s__Fungi_unclassified
569f418617cf991fa550a5bceea0c60b	d__Fungi;p__Ascomycota;c__Sordariomycetes;o__Microascales;f__Microascaceae;g__Pseudallescheria;s__Pseudallescheria_apiosperma
24b5fcb98a58742172aa7fcea6fab2ad	d__Fungi;p__Fungi_unclassified;c__Fungi_unclassified;o__Fungi_unclassified;f__Fungi_unclassified;g__Fungi_unclassified;s__Fungi_unclassified
2c930a6683f5f6dd325994d23cb05dfd	d__Fungi;p__Fungi_unclassified;c__Fungi_unclassified;o__Fungi_unclassified;f__Fungi_unclassified;g__Fungi_unclassified;s__Fungi_unclassified
cfc6766123cf84e2d41207fd59b9d93f	d__Fungi;p__Ascomycota;c__Dothideomycetes;o__Dothideomycetes_Incertae_sedis;f__Pseudeurotiaceae;g__Pseudogymnoascus;s__Pseudogymnoascus_unclassified
0392956d4a9984a9507d1a6d28e86ea2	d__Fungi;p__Basidiomycota;c__Ustilaginomycetes;o__Ustilaginales;f__Ustilaginaceae;g__Sporisorium;s__Sporisorium_scitamineum
51ca711059ac03e3f6730f730f073175	d__Fungi;p__Fungi_unclassified;c__Fungi_unclassified;o__Fungi_unclassified;f__Fungi_unclassified;g__Fungi_unclassified;s__Fungi_unclassified
110b1fcd166fa8810030eed50c2c2851	d__Fungi;p__Ascomycota;c__Dothideomycetes;o__Pleosporales;f__Montagnulaceae;g__Paraconiothyrium;s__Paraconiothyrium_cyclothyrioides
ee4e52400d10d3c378d248f8238e3462	d__Fungi;p__Ascomycota;c__Ascomycota_unclassified;o__Ascomycota_unclassified;f__Ascomycota_unclassified;g__Ascomycota_unclassified;s__Ascomycota_unclassified
f06933f8ffbe3cf077c7073b6abe116a	d__Fungi;p__Ascomycota;c__Pezizomycetes;o__Pezizales;f__Pezizaceae;g__Pezizaceae_unclassified;s__Pezizaceae_unclassified
58c530087193ffea8fc424a1fbef0019	d__Fungi;p__Fungi_unclassified;c__Fungi_unclassified;o__Fungi_unclassified;f__Fungi_unclassified;g__Fungi_unclassified;s__Fungi_unclassified
f8ec49bca8c3347aee3796346f2d0ee4	d__Fungi;p__Basidiomycota;c__Exobasidiomycetes;o__Exobasidiomycetidae_Incertae_sedis;f__Exobasidiomycetidae_Incertae_sedis;g__Tilletiopsis;s__Tilletiopsis_unclassified
662f2de21801f90d3b9e599f042da627	d__Fungi;p__Rozellomycota;c__Rozellomycotina_cls_Incertae_sedis;o__GS11;f__GS11_unclassified;g__GS11_unclassified;s__GS11_unclassified
782248de17a0a20abce2e86adeb0a2d2	d__Fungi;p__Ascomycota;c__Eurotiomycetes;o__Eurotiales;f__Trichocomaceae;g__Eurotium;s__Eurotium_unclassified
973b453fa64a705f35f97d0eaef6b6bf	d__Fungi;p__Fungi_unclassified;c__Fungi_unclassified;o__Fungi_unclassified;f__Fungi_unclassified;g__Fungi_unclassified;s__Fungi_unclassified
9af66f8d99d5bf71ff1424a740fe76e8	d__Fungi;p__Fungi_unclassified;c__Fungi_unclassified;o__Fungi_unclassified;f__Fungi_unclassified;g__Fungi_unclassified;s__Fungi_unclassified
91117578df681a8c1d00edbea3c1e88a	d__Fungi;p__Fungi_unclassified;c__Fungi_unclassified;o__Fungi_unclassified;f__Fungi_unclassified;g__Fungi_unclassified;s__Fungi_unclassified
eaf7a5935339b6a1ad6662245177cf83	d__Fungi;p__Ascomycota;c__Ascomycota_unclassified;o__Ascomycota_unclassified;f__Ascomycota_unclassified;g__Ascomycota_unclassified;s__Ascomycota_unclassified
f6d2c54741930b2b7f31c97c8135b224	d__Fungi;p__Fungi_unclassified;c__Fungi_unclassified;o__Fungi_unclassified;f__Fungi_unclassified;g__Fungi_unclassified;s__Fungi_unclassified
9d8c55601146872b3a3d40d81928dd06	d__Fungi;p__Basidiomycota;c__Agaricomycetes;o__Agaricales;f__Strophariaceae;g__Psilocybe;s__Psilocybe_unclassified
76d8b27a869bb504d0e94eb903c5f735	d__Fungi;p__Fungi_unclassified;c__Fungi_unclassified;o__Fungi_unclassified;f__Fungi_unclassified;g__Fungi_unclassified;s__Fungi_unclassified
611ef357006a0882bc725fe07c13982e	d__Fungi;p__Fungi_unclassified;c__Fungi_unclassified;o__Fungi_unclassified;f__Fungi_unclassified;g__Fungi_unclassified;s__Fungi_unclassified
03ef2311b20cbce58fa9fef18863e04f	d__Fungi;p__Ascomycota;c__Ascomycota_unclassified;o__Ascomycota_unclassified;f__Ascomycota_unclassified;g__Ascomycota_unclassified;s__Ascomycota_unclassified
f2e4e4f29db5a87639845277ffd55c18	d__Fungi;p__Fungi_unclassified;c__Fungi_unclassified;o__Fungi_unclassified;f__Fungi_unclassified;g__Fungi_unclassified;s__Fungi_unclassified
649449c5d71e81ce1e1155060da7579e	d__Fungi;p__Fungi_unclassified;c__Fungi_unclassified;o__Fungi_unclassified;f__Fungi_unclassified;g__Fungi_unclassified;s__Fungi_unclassified
4e75b8ffeb07ea56d79775311f3aa603	d__Fungi;p__Chytridiomycota;c__Chytridiomycetes;o__Rhizophydiales;f__Rhizophydiaceae;g__Rhizophydium;s__Rhizophydium_unclassified
2d837b02bc2a81e7320818eeeeb30d5e	d__Fungi;p__Chytridiomycota;c__Chytridiomycota_unclassified;o__Chytridiomycota_unclassified;f__Chytridiomycota_unclassified;g__Chytridiomycota_unclassified;s__Chytridiomycota_unclassified
427f0c0b771e892dcd2b64783bcc048b	d__Fungi;p__Fungi_unclassified;c__Fungi_unclassified;o__Fungi_unclassified;f__Fungi_unclassified;g__Fungi_unclassified;s__Fungi_unclassified
4fa41ae68bb16d4b54ea3364f393d2ff	d__Fungi;p__Fungi_unclassified;c__Fungi_unclassified;o__Fungi_unclassified;f__Fungi_unclassified;g__Fungi_unclassified;s__Fungi_unclassified
8bb034607ed9734eac98f1320df32ebd	d__Fungi;p__Fungi_unclassified;c__Fungi_unclassified;o__Fungi_unclassified;f__Fungi_unclassified;g__Fungi_unclassified;s__Fungi_unclassified
25ebc51f8446e4e494101fa4859c9468	d__Fungi;p__Ascomycota;c__Sordariomycetes;o__Microascales;f__Microascaceae;g__Pseudallescheria;s__Pseudallescheria_angusta
51aeeffd2f47d726d54b25e9bdfdcdc3	d__Fungi;p__Fungi_unclassified;c__Fungi_unclassified;o__Fungi_unclassified;f__Fungi_unclassified;g__Fungi_unclassified;s__Fungi_unclassified
0519bd9194501ab4f994df1b3bf5f383	d__Fungi;p__Fungi_unclassified;c__Fungi_unclassified;o__Fungi_unclassified;f__Fungi_unclassified;g__Fungi_unclassified;s__Fungi_unclassified
3898ffb64dc6d3e4f45953e8abded2d2	d__Fungi;p__Fungi_unclassified;c__Fungi_unclassified;o__Fungi_unclassified;f__Fungi_unclassified;g__Fungi_unclassified;s__Fungi_unclassified
e0921582e78002ebd3552f568c90d969	d__Fungi;p__Fungi_unclassified;c__Fungi_unclassified;o__Fungi_unclassified;f__Fungi_unclassified;g__Fungi_unclassified;s__Fungi_unclassified
a108a8a084e5350cf4c289346f0a64b9	d__Fungi;p__Fungi_unclassified;c__Fungi_unclassified;o__Fungi_unclassified;f__Fungi_unclassified;g__Fungi_unclassified;s__Fungi_unclassified
0adcd7ff5d271ca275d9db8a561115bc	d__Fungi;p__Fungi_unclassified;c__Fungi_unclassified;o__Fungi_unclassified;f__Fungi_unclassified;g__Fungi_unclassified;s__Fungi_unclassified
f6fbc815855bf4cec6eb423f84445728	d__Fungi;p__Ascomycota;c__Saccharomycetes;o__Saccharomycetales;f__Saccharomycetaceae;g__Zygosaccharomyces;s__Zygosaccharomyces_mellis
6eeaf3f7a197253a438352caf8b715b2	d__Fungi;p__Ascomycota;c__Eurotiomycetes;o__Eurotiales;f__Trichocomaceae;g__Talaromyces;s__Penicillium_aculeatum
ca99e966fca8c6bc6822d9241154293f	d__Fungi;p__Fungi_unclassified;c__Fungi_unclassified;o__Fungi_unclassified;f__Fungi_unclassified;g__Fungi_unclassified;s__Fungi_unclassified
6af29f21c447027bce8c51430772fc30	d__Fungi;p__Fungi_unclassified;c__Fungi_unclassified;o__Fungi_unclassified;f__Fungi_unclassified;g__Fungi_unclassified;s__Fungi_unclassified
9977f54caf937f4adf5c0c01eca3a6ce	d__Fungi;p__Ascomycota;c__Ascomycota_unclassified;o__Ascomycota_unclassified;f__Ascomycota_unclassified;g__Ascomycota_unclassified;s__Ascomycota_unclassified
e583cacd261f6194cac5467ff0dd43b6	d__Fungi;p__Fungi_unclassified;c__Fungi_unclassified;o__Fungi_unclassified;f__Fungi_unclassified;g__Fungi_unclassified;s__Fungi_unclassified
3d20de5e7807225b7b9fbcee604be228	d__Fungi;p__Fungi_unclassified;c__Fungi_unclassified;o__Fungi_unclassified;f__Fungi_unclassified;g__Fungi_unclassified;s__Fungi_unclassified
b923a558fefa95209a40af05c2dc3aa4	d__Fungi;p__Fungi_unclassified;c__Fungi_unclassified;o__Fungi_unclassified;f__Fungi_unclassified;g__Fungi_unclassified;s__Fungi_unclassified
9dea432a709f1f653fd91753ee6669ce	d__Fungi;p__Fungi_unclassified;c__Fungi_unclassified;o__Fungi_unclassified;f__Fungi_unclassified;g__Fungi_unclassified;s__Fungi_unclassified
a2f86ab36d1d936828a4a2f63f61e514	d__Fungi;p__Fungi_unclassified;c__Fungi_unclassified;o__Fungi_unclassified;f__Fungi_unclassified;g__Fungi_unclassified;s__Fungi_unclassified
54b66260a64f03b1a518aee178355222	d__Fungi;p__Fungi_unclassified;c__Fungi_unclassified;o__Fungi_unclassified;f__Fungi_unclassified;g__Fungi_unclassified;s__Fungi_unclassified
d769e70348ec79edf6566db505d4e3ce	d__Fungi;p__Fungi_unclassified;c__Fungi_unclassified;o__Fungi_unclassified;f__Fungi_unclassified;g__Fungi_unclassified;s__Fungi_unclassified
a602926eb36205ce0e315a3102aa5289	d__Fungi;p__Fungi_unclassified;c__Fungi_unclassified;o__Fungi_unclassified;f__Fungi_unclassified;g__Fungi_unclassified;s__Fungi_unclassified
af44db7cba33d233cdf9f16aa5e91ce2	d__Fungi;p__Fungi_unclassified;c__Fungi_unclassified;o__Fungi_unclassified;f__Fungi_unclassified;g__Fungi_unclassified;s__Fungi_unclassified
fb6d84c4f3cb093ebc3cb871d93f8fca	d__Fungi;p__Ascomycota;c__Dothideomycetes;o__Capnodiales;f__Mycosphaerellaceae;g__Cladosporium;s__Cladosporium_halotolerans
c73408f7c9c2eff5c39c56632953808f	d__Fungi;p__Ascomycota;c__Ascomycota_unclassified;o__Ascomycota_unclassified;f__Ascomycota_unclassified;g__Ascomycota_unclassified;s__Ascomycota_unclassified
8203f269b9503e68d35357cee5de4215	d__Fungi;p__Fungi_unclassified;c__Fungi_unclassified;o__Fungi_unclassified;f__Fungi_unclassified;g__Fungi_unclassified;s__Fungi_unclassified
22b1c579f6b6f9190de6a25a1233266b	d__Fungi;p__Fungi_unclassified;c__Fungi_unclassified;o__Fungi_unclassified;f__Fungi_unclassified;g__Fungi_unclassified;s__Fungi_unclassified
e39654a220d7147972bdb01d87625cfc	d__Fungi;p__Fungi_unclassified;c__Fungi_unclassified;o__Fungi_unclassified;f__Fungi_unclassified;g__Fungi_unclassified;s__Fungi_unclassified
379d0cfb5fe1b3eb6f5a8347b074b431	d__Fungi;p__Fungi_unclassified;c__Fungi_unclassified;o__Fungi_unclassified;f__Fungi_unclassified;g__Fungi_unclassified;s__Fungi_unclassified
553969d0671a8faa379386f94dc8cb62	d__Fungi;p__Fungi_unclassified;c__Fungi_unclassified;o__Fungi_unclassified;f__Fungi_unclassified;g__Fungi_unclassified;s__Fungi_unclassified
960bc81893b4bc0234315037631f2e74	d__Fungi;p__Fungi_unclassified;c__Fungi_unclassified;o__Fungi_unclassified;f__Fungi_unclassified;g__Fungi_unclassified;s__Fungi_unclassified
7f166a64fd52b6d953d4375c12b5c847	d__Fungi;p__Fungi_unclassified;c__Fungi_unclassified;o__Fungi_unclassified;f__Fungi_unclassified;g__Fungi_unclassified;s__Fungi_unclassified
c2406223394b603fb5495a2d4a8c693e	d__Fungi;p__Fungi_unclassified;c__Fungi_unclassified;o__Fungi_unclassified;f__Fungi_unclassified;g__Fungi_unclassified;s__Fungi_unclassified
538c09ec25080ef9bc4616970c4ba14d	d__Fungi;p__Basidiomycota;c__Agaricomycetes;o__Agaricales;f__Lycoperdaceae;g__Vascellum;s__Vascellum_unclassified
b9b6c91207a8d483037cbe590dc71ed0	d__Fungi;p__Fungi_unclassified;c__Fungi_unclassified;o__Fungi_unclassified;f__Fungi_unclassified;g__Fungi_unclassified;s__Fungi_unclassified
a12f5f483895d0b0a59839b79ca5aa69	d__Fungi;p__Fungi_unclassified;c__Fungi_unclassified;o__Fungi_unclassified;f__Fungi_unclassified;g__Fungi_unclassified;s__Fungi_unclassified
3868e4696ad1084eea6d330fa398643d	d__Fungi;p__Basidiomycota;c__Basidiomycota_unclassified;o__Basidiomycota_unclassified;f__Basidiomycota_unclassified;g__Basidiomycota_unclassified;s__Basidiomycota_unclassified
b27f1f4fdcb73b92c03842463f27782f	d__Fungi;p__Fungi_unclassified;c__Fungi_unclassified;o__Fungi_unclassified;f__Fungi_unclassified;g__Fungi_unclassified;s__Fungi_unclassified
60b38f8f1d5dd296f9d1d20bbe81c5cd	d__Fungi;p__Ascomycota;c__Sordariomycetes;o__Hypocreales;f__Nectriaceae;g__Gibberella;s__Fusarium_annulatum
b3b4b035b854ea226cfd4ee569de971c	d__Fungi;p__Fungi_unclassified;c__Fungi_unclassified;o__Fungi_unclassified;f__Fungi_unclassified;g__Fungi_unclassified;s__Fungi_unclassified
0b434ae828a68aa9170bb6cef590dd37	d__Fungi;p__Ascomycota;c__Ascomycota_unclassified;o__Ascomycota_unclassified;f__Ascomycota_unclassified;g__Ascomycota_unclassified;s__Ascomycota_unclassified
2f6f472bcb354d4d4da9709cc02a75ff	d__Fungi;p__Ascomycota;c__Ascomycota_unclassified;o__Ascomycota_unclassified;f__Ascomycota_unclassified;g__Ascomycota_unclassified;s__Ascomycota_unclassified
744749cdb4d6059a3b75c1e94ee102d8	d__Fungi;p__Fungi_unclassified;c__Fungi_unclassified;o__Fungi_unclassified;f__Fungi_unclassified;g__Fungi_unclassified;s__Fungi_unclassified
86ab27f97de0511b450977f1fa377158	d__Fungi;p__Fungi_unclassified;c__Fungi_unclassified;o__Fungi_unclassified;f__Fungi_unclassified;g__Fungi_unclassified;s__Fungi_unclassified
8628b6f60437bc0125db0c38c03e8424	d__Fungi;p__Ascomycota;c__Dothideomycetes;o__Capnodiales;f__Teratosphaeriaceae;g__Devriesia;s__Devriesia_compacta
e9819d51e47dce146025ca97c94124a5	d__Fungi;p__Fungi_unclassified;c__Fungi_unclassified;o__Fungi_unclassified;f__Fungi_unclassified;g__Fungi_unclassified;s__Fungi_unclassified
553a408dac698b18d46e80fa60e6c05a	d__Fungi;p__Fungi_unclassified;c__Fungi_unclassified;o__Fungi_unclassified;f__Fungi_unclassified;g__Fungi_unclassified;s__Fungi_unclassified
76cff48a27b2858fe744dd29acca2d5f	d__Fungi;p__Basidiomycota;c__Agaricomycetes;o__Agaricales;f__Psathyrellaceae;g__Coprinellus;s__Coprinellus_radians
d1869ce8970e83e6793c2a13c7076c79	d__Fungi;p__Fungi_unclassified;c__Fungi_unclassified;o__Fungi_unclassified;f__Fungi_unclassified;g__Fungi_unclassified;s__Fungi_unclassified
7c62f4951d54c9c6c796135ff78c5915	d__Fungi;p__Fungi_unclassified;c__Fungi_unclassified;o__Fungi_unclassified;f__Fungi_unclassified;g__Fungi_unclassified;s__Fungi_unclassified
fdc52a9ec3e37979ce923743c5b6f290	d__Fungi;p__Fungi_unclassified;c__Fungi_unclassified;o__Fungi_unclassified;f__Fungi_unclassified;g__Fungi_unclassified;s__Fungi_unclassified
6c88e0a0265ecd9e7d306624619fe346	d__Fungi;p__Fungi_unclassified;c__Fungi_unclassified;o__Fungi_unclassified;f__Fungi_unclassified;g__Fungi_unclassified;s__Fungi_unclassified
3fcde4aacb10626204312afcb775ece6	d__Fungi;p__Ascomycota;c__Sordariomycetes;o__Hypocreales;f__Hypocreaceae;g__Hypocrea;s__Hypocrea_atroviridis
96ad6bc9848a95b5e8f42ac92962f89a	d__Fungi;p__Fungi_unclassified;c__Fungi_unclassified;o__Fungi_unclassified;f__Fungi_unclassified;g__Fungi_unclassified;s__Fungi_unclassified
c359a0863277dc2047393cea64aa82c0	d__Fungi;p__Fungi_unclassified;c__Fungi_unclassified;o__Fungi_unclassified;f__Fungi_unclassified;g__Fungi_unclassified;s__Fungi_unclassified
d22b23e4304f227fbe049b76f0cec621	d__Fungi;p__Fungi_unclassified;c__Fungi_unclassified;o__Fungi_unclassified;f__Fungi_unclassified;g__Fungi_unclassified;s__Fungi_unclassified
ddb40f66008be1be2de59e66a3baa430	d__Fungi;p__Basidiomycota;c__Basidiomycota_unclassified;o__Basidiomycota_unclassified;f__Basidiomycota_unclassified;g__Basidiomycota_unclassified;s__Basidiomycota_unclassified
0c48249eb50609557db4fe3514a452d9	d__Fungi;p__Ascomycota;c__Ascomycota_unclassified;o__Ascomycota_unclassified;f__Ascomycota_unclassified;g__Ascomycota_unclassified;s__Ascomycota_unclassified
33352b67badc6ea777fb829676a1d77a	d__Fungi;p__Fungi_unclassified;c__Fungi_unclassified;o__Fungi_unclassified;f__Fungi_unclassified;g__Fungi_unclassified;s__Fungi_unclassified
22d6ee18ab233bfc6a357e1979efd7c2	d__Fungi;p__Fungi_unclassified;c__Fungi_unclassified;o__Fungi_unclassified;f__Fungi_unclassified;g__Fungi_unclassified;s__Fungi_unclassified
06bedf0dbd7a8863380b03722a31d728	d__Fungi;p__Fungi_unclassified;c__Fungi_unclassified;o__Fungi_unclassified;f__Fungi_unclassified;g__Fungi_unclassified;s__Fungi_unclassified
970067d56d34fab5e058e22cfb447bc3	d__Fungi;p__Fungi_unclassified;c__Fungi_unclassified;o__Fungi_unclassified;f__Fungi_unclassified;g__Fungi_unclassified;s__Fungi_unclassified
fb4e62a2ae449bd35a1a906f02a0a8e2	d__Fungi;p__Ascomycota;c__Ascomycota_unclassified;o__Ascomycota_unclassified;f__Ascomycota_unclassified;g__Ascomycota_unclassified;s__Ascomycota_unclassified
e974fc2bbbed9ca2a6bee0c695c604e3	d__Fungi;p__Ascomycota;c__Ascomycota_unclassified;o__Ascomycota_unclassified;f__Ascomycota_unclassified;g__Ascomycota_unclassified;s__Ascomycota_unclassified
33f028bbf82c7678d2833534d4ead38a	d__Fungi;p__Fungi_unclassified;c__Fungi_unclassified;o__Fungi_unclassified;f__Fungi_unclassified;g__Fungi_unclassified;s__Fungi_unclassified
997506bc85ce2213a9b121f5b05bd291	d__Fungi;p__Ascomycota;c__Eurotiomycetes;o__Eurotiales;f__Trichocomaceae;g__Trichocomaceae_unclassified;s__Trichocomaceae_unclassified
4781839e4342d014875720abf8eddff4	d__Fungi;p__Ascomycota;c__Pezizomycotina_Incertae_sedis;o__Pezizomycotina_Incertae_sedis;f__Pezizomycotina_Incertae_sedis;g__Torula;s__Torula_caligans
6ae47e87fb5613c2d564b56bf701a44e	d__Fungi;p__Fungi_unclassified;c__Fungi_unclassified;o__Fungi_unclassified;f__Fungi_unclassified;g__Fungi_unclassified;s__Fungi_unclassified
56436da63b0b64c4d2dbd646b2929e92	d__Fungi;p__Fungi_unclassified;c__Fungi_unclassified;o__Fungi_unclassified;f__Fungi_unclassified;g__Fungi_unclassified;s__Fungi_unclassified
e3f2b283a881e5999e18ed670f6dbe27	d__Fungi;p__Fungi_unclassified;c__Fungi_unclassified;o__Fungi_unclassified;f__Fungi_unclassified;g__Fungi_unclassified;s__Fungi_unclassified
9eed1a1361254de739c1990ad7259ddf	d__Fungi;p__Fungi_unclassified;c__Fungi_unclassified;o__Fungi_unclassified;f__Fungi_unclassified;g__Fungi_unclassified;s__Fungi_unclassified
758f380e34c23e092475160f2f931a7e	d__Fungi;p__Fungi_unclassified;c__Fungi_unclassified;o__Fungi_unclassified;f__Fungi_unclassified;g__Fungi_unclassified;s__Fungi_unclassified
f38578f73eb0e02d9c1dea431f830848	d__Fungi;p__Ascomycota;c__Sordariomycetes;o__Hypocreales;f__Hypocreales_Incertae_sedis;g__Hypocreales_Incertae_sedis_unclassified;s__Hypocreales_Incertae_sedis_unclassified
c4d42565330bc109f0aed74279e0a903	d__Fungi;p__Fungi_unclassified;c__Fungi_unclassified;o__Fungi_unclassified;f__Fungi_unclassified;g__Fungi_unclassified;s__Fungi_unclassified
d832ec99dc1070daec4ece2639a64dfd	d__Fungi;p__Fungi_unclassified;c__Fungi_unclassified;o__Fungi_unclassified;f__Fungi_unclassified;g__Fungi_unclassified;s__Fungi_unclassified
68d916c2b7005f1b0c444340bb65622e	d__Fungi;p__Fungi_unclassified;c__Fungi_unclassified;o__Fungi_unclassified;f__Fungi_unclassified;g__Fungi_unclassified;s__Fungi_unclassified
720f2dc43d21bdef2fdbc59b6f997107	d__Fungi;p__Fungi_unclassified;c__Fungi_unclassified;o__Fungi_unclassified;f__Fungi_unclassified;g__Fungi_unclassified;s__Fungi_unclassified
ca3a07a7d4af1ed05e970d4a62deff54	d__Fungi;p__Fungi_unclassified;c__Fungi_unclassified;o__Fungi_unclassified;f__Fungi_unclassified;g__Fungi_unclassified;s__Fungi_unclassified
5a5bb00d28332d989c23a5323801e73c	d__Fungi;p__Ascomycota;c__Eurotiomycetes;o__Eurotiales;f__Trichocomaceae;g__Thermoascus;s__Thermoascus_aurantiacus
8b29a01c047c01dd5c8c05ef67ecdeec	d__Fungi;p__Ascomycota;c__Sordariomycetes;o__Hypocreales;f__Nectriaceae;g__Fusarium;s__Fusarium_keratoplasticum
9b20a5dfd3c4065ca471a2add3027d8e	d__Fungi;p__Fungi_unclassified;c__Fungi_unclassified;o__Fungi_unclassified;f__Fungi_unclassified;g__Fungi_unclassified;s__Fungi_unclassified
38855c25cf7d16bbc78a0cd9ad9df05c	d__Fungi;p__Fungi_unclassified;c__Fungi_unclassified;o__Fungi_unclassified;f__Fungi_unclassified;g__Fungi_unclassified;s__Fungi_unclassified
20d81621ea09827ba1cb455f2fd343a7	d__Fungi;p__Ascomycota;c__Sordariomycetes;o__Hypocreales;f__Nectriaceae;g__Gibberella;s__Gibberella_intricans
090c69704171333dd91c9212a38afa6a	d__Fungi;p__Fungi_unclassified;c__Fungi_unclassified;o__Fungi_unclassified;f__Fungi_unclassified;g__Fungi_unclassified;s__Fungi_unclassified
efa4ce1db4c9c83487f9bcf5c5079b79	d__Fungi;p__Fungi_unclassified;c__Fungi_unclassified;o__Fungi_unclassified;f__Fungi_unclassified;g__Fungi_unclassified;s__Fungi_unclassified
59f87616c9e8a97741f964c16eca6681	d__Fungi;p__Fungi_unclassified;c__Fungi_unclassified;o__Fungi_unclassified;f__Fungi_unclassified;g__Fungi_unclassified;s__Fungi_unclassified
a438efb7935a556f2ddde37836f74e34	d__Fungi;p__Fungi_unclassified;c__Fungi_unclassified;o__Fungi_unclassified;f__Fungi_unclassified;g__Fungi_unclassified;s__Fungi_unclassified
0b0a7366b30ab965cb3cc72e6094fb57	d__Fungi;p__Fungi_unclassified;c__Fungi_unclassified;o__Fungi_unclassified;f__Fungi_unclassified;g__Fungi_unclassified;s__Fungi_unclassified
d1b3f01411f3bae13d9a8964ff8e787e	d__Fungi;p__Basidiomycota;c__Ustilaginomycetes;o__Ustilaginales;f__Ustilaginaceae;g__Pseudozyma;s__Pseudozyma_rugulosa
5c91030ea39cd69c65ae5dea26603bb8	d__Fungi;p__Fungi_unclassified;c__Fungi_unclassified;o__Fungi_unclassified;f__Fungi_unclassified;g__Fungi_unclassified;s__Fungi_unclassified
ecd42dfd9bd281c376084c73d7b44828	d__Fungi;p__Fungi_unclassified;c__Fungi_unclassified;o__Fungi_unclassified;f__Fungi_unclassified;g__Fungi_unclassified;s__Fungi_unclassified
9d60924f02a3a6c56df0f1114f838b5a	d__Fungi;p__Fungi_unclassified;c__Fungi_unclassified;o__Fungi_unclassified;f__Fungi_unclassified;g__Fungi_unclassified;s__Fungi_unclassified
cff3fd3e17a3c86804cab0fdf55052a2	d__Fungi;p__Fungi_unclassified;c__Fungi_unclassified;o__Fungi_unclassified;f__Fungi_unclassified;g__Fungi_unclassified;s__Fungi_unclassified
5dd7ebae763a7c070a7f5693c8416b16	d__Fungi;p__Ascomycota;c__Sordariomycetes;o__Sordariomycetes_unclassified;f__Sordariomycetes_unclassified;g__Sordariomycetes_unclassified;s__Sordariomycetes_unclassified
6f166c75586059c29ef79b114396c48e	d__Fungi;p__Fungi_unclassified;c__Fungi_unclassified;o__Fungi_unclassified;f__Fungi_unclassified;g__Fungi_unclassified;s__Fungi_unclassified
460cec87962148969704d96843928c51	d__Fungi;p__Basidiomycota;c__Ustilaginomycotina_Incertae_sedis;o__Malasseziales;f__Malasseziales_Incertae_sedis;g__Malassezia;s__Malassezia_restricta
02bd6c12a71db0cd2819ecd64ba46f28	d__Fungi;p__Ascomycota;c__Eurotiomycetes;o__Eurotiales;f__Trichocomaceae;g__Penicillium;s__Penicillium_coffeae
4dfd3c51902f24a6a3d2e80eeac06447	d__Fungi;p__Fungi_unclassified;c__Fungi_unclassified;o__Fungi_unclassified;f__Fungi_unclassified;g__Fungi_unclassified;s__Fungi_unclassified
63ddfd72316194815fd0e008032faa3d	d__Fungi;p__Ascomycota;c__Ascomycota_unclassified;o__Ascomycota_unclassified;f__Ascomycota_unclassified;g__Ascomycota_unclassified;s__Ascomycota_unclassified
968b3334522881f9732e260cefd9f967	d__Fungi;p__Fungi_unclassified;c__Fungi_unclassified;o__Fungi_unclassified;f__Fungi_unclassified;g__Fungi_unclassified;s__Fungi_unclassified
c83a8f00d8579588dc79af26bea14bcb	d__Fungi;p__Fungi_unclassified;c__Fungi_unclassified;o__Fungi_unclassified;f__Fungi_unclassified;g__Fungi_unclassified;s__Fungi_unclassified
b6327102d9b683cf9d59e9aeac64ca24	d__Fungi;p__Fungi_unclassified;c__Fungi_unclassified;o__Fungi_unclassified;f__Fungi_unclassified;g__Fungi_unclassified;s__Fungi_unclassified
fbeafebb7cd80a9e72ce2ccee895819a	d__Fungi;p__Fungi_unclassified;c__Fungi_unclassified;o__Fungi_unclassified;f__Fungi_unclassified;g__Fungi_unclassified;s__Fungi_unclassified
812054b5b6dfe9bbbc15475cd41474db	d__Fungi;p__Fungi_unclassified;c__Fungi_unclassified;o__Fungi_unclassified;f__Fungi_unclassified;g__Fungi_unclassified;s__Fungi_unclassified
2ac8376813ea4910db04ccc47a02aa0e	d__Fungi;p__Fungi_unclassified;c__Fungi_unclassified;o__Fungi_unclassified;f__Fungi_unclassified;g__Fungi_unclassified;s__Fungi_unclassified
25fa093a974f5a6dd582521e644218f5	d__Fungi;p__Fungi_unclassified;c__Fungi_unclassified;o__Fungi_unclassified;f__Fungi_unclassified;g__Fungi_unclassified;s__Fungi_unclassified
0c77b345d0318f584979d8b5fcbeab16	d__Fungi;p__Fungi_unclassified;c__Fungi_unclassified;o__Fungi_unclassified;f__Fungi_unclassified;g__Fungi_unclassified;s__Fungi_unclassified
348c4ff46f552940c8c03887dfb45341	d__Fungi;p__Fungi_unclassified;c__Fungi_unclassified;o__Fungi_unclassified;f__Fungi_unclassified;g__Fungi_unclassified;s__Fungi_unclassified
34c10a8b8024dcab0ad9ccf47a5069b0	d__Fungi;p__Fungi_unclassified;c__Fungi_unclassified;o__Fungi_unclassified;f__Fungi_unclassified;g__Fungi_unclassified;s__Fungi_unclassified
aef18310bfd88ccadb0832010cdcda69	d__Fungi;p__Ascomycota;c__Sordariomycetes;o__Sordariomycetidae_Incertae_sedis;f__Apiosporaceae;g__Arthrinium;s__Arthrinium_arundinis
5423ad123ebb8244195122306e582114	d__Fungi;p__Chytridiomycota;c__Chytridiomycota_unclassified;o__Chytridiomycota_unclassified;f__Chytridiomycota_unclassified;g__Chytridiomycota_unclassified;s__Chytridiomycota_unclassified
2b387c322bf7d8ed5f139abd82e93853	d__Fungi;p__Fungi_unclassified;c__Fungi_unclassified;o__Fungi_unclassified;f__Fungi_unclassified;g__Fungi_unclassified;s__Fungi_unclassified
e37bfc6cb2e057c0f6e1df9ce7d54c83	d__Fungi;p__Basidiomycota;c__Basidiomycota_unclassified;o__Basidiomycota_unclassified;f__Basidiomycota_unclassified;g__Basidiomycota_unclassified;s__Basidiomycota_unclassified
839a5ee45beb32b299185ef02cfb8039	d__Fungi;p__Basidiomycota;c__Agaricomycetes;o__Russulales;f__Peniophoraceae;g__Peniophora;s__Peniophora_unclassified
906c233af794451e4c3b40af1c422318	d__Fungi;p__Ascomycota;c__Dothideomycetes;o__Pleosporales;f__Pleosporales_unclassified;g__Pleosporales_unclassified;s__Pleosporales_unclassified
d36a9628093854972d76593758a864eb	d__Fungi;p__Fungi_unclassified;c__Fungi_unclassified;o__Fungi_unclassified;f__Fungi_unclassified;g__Fungi_unclassified;s__Fungi_unclassified
811ef00b5b83f2716541b12e6bf8a279	d__Fungi;p__Fungi_unclassified;c__Fungi_unclassified;o__Fungi_unclassified;f__Fungi_unclassified;g__Fungi_unclassified;s__Fungi_unclassified
e5ae3757453d3d840b12bc32bd7d0de8	d__Fungi;p__Fungi_unclassified;c__Fungi_unclassified;o__Fungi_unclassified;f__Fungi_unclassified;g__Fungi_unclassified;s__Fungi_unclassified
09d16153cb04bc216ba432e1dd4a6d67	d__Fungi;p__Fungi_unclassified;c__Fungi_unclassified;o__Fungi_unclassified;f__Fungi_unclassified;g__Fungi_unclassified;s__Fungi_unclassified
30af80f9c4b4b4d4c6ff4d41a28c3786	d__Fungi;p__Fungi_unclassified;c__Fungi_unclassified;o__Fungi_unclassified;f__Fungi_unclassified;g__Fungi_unclassified;s__Fungi_unclassified
7833940dfcb0c35d005a9410236a08db	d__Fungi;p__Ascomycota;c__Ascomycota_unclassified;o__Ascomycota_unclassified;f__Ascomycota_unclassified;g__Ascomycota_unclassified;s__Ascomycota_unclassified
72678b947cada182cb3d2d8fe12eb643	d__Fungi;p__Fungi_unclassified;c__Fungi_unclassified;o__Fungi_unclassified;f__Fungi_unclassified;g__Fungi_unclassified;s__Fungi_unclassified
4938cf355c911b2d7318ac9ad3ada204	d__Fungi;p__Fungi_unclassified;c__Fungi_unclassified;o__Fungi_unclassified;f__Fungi_unclassified;g__Fungi_unclassified;s__Fungi_unclassified
81352c1f88e6f977226ac6465dc8c473	d__Fungi;p__Ascomycota;c__Dothideomycetes;o__Pleosporales;f__Montagnulaceae;g__Paraphaeosphaeria;s__Paraphaeosphaeria_michotii
78d620e9b6aab402e6f623970ca0578b	d__Fungi;p__Fungi_unclassified;c__Fungi_unclassified;o__Fungi_unclassified;f__Fungi_unclassified;g__Fungi_unclassified;s__Fungi_unclassified
cd8989b44967cd995dbdccd9900810d1	d__Fungi;p__Fungi_unclassified;c__Fungi_unclassified;o__Fungi_unclassified;f__Fungi_unclassified;g__Fungi_unclassified;s__Fungi_unclassified
c2e2817fc9d5afd5b279d3d7e7747386	d__Fungi;p__Fungi_unclassified;c__Fungi_unclassified;o__Fungi_unclassified;f__Fungi_unclassified;g__Fungi_unclassified;s__Fungi_unclassified
2bdc63106aa8ed9d1b1a50d1b1240d09	d__Fungi;p__Fungi_unclassified;c__Fungi_unclassified;o__Fungi_unclassified;f__Fungi_unclassified;g__Fungi_unclassified;s__Fungi_unclassified
b69f1e684f22d2307c57ac356c1b9089	d__Fungi;p__Ascomycota;c__Dothideomycetes;o__Capnodiales;f__Mycosphaerellaceae;g__Zasmidium;s__Zasmidium_citri
b74af5e094547830229d76c22733a76b	d__Fungi;p__Fungi_unclassified;c__Fungi_unclassified;o__Fungi_unclassified;f__Fungi_unclassified;g__Fungi_unclassified;s__Fungi_unclassified
fca4aa8fd57664bd15e38e1cea987a6d	d__Fungi;p__Fungi_unclassified;c__Fungi_unclassified;o__Fungi_unclassified;f__Fungi_unclassified;g__Fungi_unclassified;s__Fungi_unclassified
190b7d20d3a4890bab2a8fb0f28c8482	d__Fungi;p__Fungi_unclassified;c__Fungi_unclassified;o__Fungi_unclassified;f__Fungi_unclassified;g__Fungi_unclassified;s__Fungi_unclassified
1e3c30275e8adb56a0bae7feec155494	d__Fungi;p__Fungi_unclassified;c__Fungi_unclassified;o__Fungi_unclassified;f__Fungi_unclassified;g__Fungi_unclassified;s__Fungi_unclassified
8fd0bcd897692d4dd49add4bdb106663	d__Fungi;p__Fungi_unclassified;c__Fungi_unclassified;o__Fungi_unclassified;f__Fungi_unclassified;g__Fungi_unclassified;s__Fungi_unclassified
196ad5c99f6325623f1c3e1c24e20fb9	d__Fungi;p__Fungi_unclassified;c__Fungi_unclassified;o__Fungi_unclassified;f__Fungi_unclassified;g__Fungi_unclassified;s__Fungi_unclassified
00c4e792ec3967bc77d5f3688989a82e	d__Fungi;p__Ascomycota;c__Eurotiomycetes;o__Eurotiomycetidae_Incertae_sedis;f__Monascaceae;g__Xeromyces;s__Xeromyces_bisporus
09eaeb86a3418f6f44aa7db1a48d4b5c	d__Fungi;p__Fungi_unclassified;c__Fungi_unclassified;o__Fungi_unclassified;f__Fungi_unclassified;g__Fungi_unclassified;s__Fungi_unclassified
3edaf4e644752e15ab68d78c59f242ed	d__Fungi;p__Fungi_unclassified;c__Fungi_unclassified;o__Fungi_unclassified;f__Fungi_unclassified;g__Fungi_unclassified;s__Fungi_unclassified
b7695d99742a747248105e2eb404d16e	d__Fungi;p__Fungi_unclassified;c__Fungi_unclassified;o__Fungi_unclassified;f__Fungi_unclassified;g__Fungi_unclassified;s__Fungi_unclassified
5a4be9eb629ed4fd1031b2d7027c7350	d__Fungi;p__Ascomycota;c__Sordariomycetes;o__Hypocreales;f__Bionectriaceae;g__Bionectria;s__Bionectria_unclassified
d3b1ce9dd020b2fb3f3ed17f90700bc6	d__Fungi;p__Fungi_unclassified;c__Fungi_unclassified;o__Fungi_unclassified;f__Fungi_unclassified;g__Fungi_unclassified;s__Fungi_unclassified
cb8b8cd23ad21dc6432b827e8c5b6c46	d__Fungi;p__Fungi_unclassified;c__Fungi_unclassified;o__Fungi_unclassified;f__Fungi_unclassified;g__Fungi_unclassified;s__Fungi_unclassified
46bfa625e84bcdf61ada28576fe9665e	d__Fungi;p__Fungi_unclassified;c__Fungi_unclassified;o__Fungi_unclassified;f__Fungi_unclassified;g__Fungi_unclassified;s__Fungi_unclassified
3a1aeb46c49bcc6a9e9e12b4cb525067	d__Fungi;p__Fungi_unclassified;c__Fungi_unclassified;o__Fungi_unclassified;f__Fungi_unclassified;g__Fungi_unclassified;s__Fungi_unclassified
ee591c953c6f8ce9f7efbc6674d2e0c6	d__Fungi;p__Fungi_unclassified;c__Fungi_unclassified;o__Fungi_unclassified;f__Fungi_unclassified;g__Fungi_unclassified;s__Fungi_unclassified
7c4bb17184d4fc9d242b251c1b0a353e	d__Fungi;p__Fungi_unclassified;c__Fungi_unclassified;o__Fungi_unclassified;f__Fungi_unclassified;g__Fungi_unclassified;s__Fungi_unclassified
f0975b2d78aa228725d7b1df29c096b9	d__Fungi;p__Ascomycota;c__Ascomycota_unclassified;o__Ascomycota_unclassified;f__Ascomycota_unclassified;g__Ascomycota_unclassified;s__Ascomycota_unclassified
fba0ca28e706986645aeefe04bfd47d7	d__Fungi;p__Fungi_unclassified;c__Fungi_unclassified;o__Fungi_unclassified;f__Fungi_unclassified;g__Fungi_unclassified;s__Fungi_unclassified
45b4ab026d9c5c53934c31c9f5ba06d4	d__Fungi;p__Basidiomycota;c__Basidiomycota_unclassified;o__Basidiomycota_unclassified;f__Basidiomycota_unclassified;g__Basidiomycota_unclassified;s__Basidiomycota_unclassified
0a96e01ba3b87e10ae78f05b8323aae1	d__Fungi;p__Fungi_unclassified;c__Fungi_unclassified;o__Fungi_unclassified;f__Fungi_unclassified;g__Fungi_unclassified;s__Fungi_unclassified
459017bae0cb595de9754dc105f263e1	d__Fungi;p__Fungi_unclassified;c__Fungi_unclassified;o__Fungi_unclassified;f__Fungi_unclassified;g__Fungi_unclassified;s__Fungi_unclassified
7c7134c04ac04f31029b48e44cd910d3	d__Fungi;p__Fungi_unclassified;c__Fungi_unclassified;o__Fungi_unclassified;f__Fungi_unclassified;g__Fungi_unclassified;s__Fungi_unclassified
2fd5c122f9582062940868da1e62fa2d	d__Fungi;p__Fungi_unclassified;c__Fungi_unclassified;o__Fungi_unclassified;f__Fungi_unclassified;g__Fungi_unclassified;s__Fungi_unclassified
f5308d0677e0d79e6e4e24e69428392d	d__Fungi;p__Fungi_unclassified;c__Fungi_unclassified;o__Fungi_unclassified;f__Fungi_unclassified;g__Fungi_unclassified;s__Fungi_unclassified
6ce84ce18fe94acf2651472795e1e2aa	d__Fungi;p__Fungi_unclassified;c__Fungi_unclassified;o__Fungi_unclassified;f__Fungi_unclassified;g__Fungi_unclassified;s__Fungi_unclassified
c7552330b2dc8d25a2da8772af89c472	d__Fungi;p__Fungi_unclassified;c__Fungi_unclassified;o__Fungi_unclassified;f__Fungi_unclassified;g__Fungi_unclassified;s__Fungi_unclassified
45fa18bc55a786fb181f59f4fc01ffa0	d__Fungi;p__Fungi_unclassified;c__Fungi_unclassified;o__Fungi_unclassified;f__Fungi_unclassified;g__Fungi_unclassified;s__Fungi_unclassified
d2592583f4aaa9660a0ef1931cfd07fa	d__Fungi;p__Fungi_unclassified;c__Fungi_unclassified;o__Fungi_unclassified;f__Fungi_unclassified;g__Fungi_unclassified;s__Fungi_unclassified
5d73ac44c0d932d4680907cfdcdd78e8	d__Fungi;p__Fungi_unclassified;c__Fungi_unclassified;o__Fungi_unclassified;f__Fungi_unclassified;g__Fungi_unclassified;s__Fungi_unclassified
065f0366cdcee6420c2866f73e2ab96b	d__Fungi;p__Fungi_unclassified;c__Fungi_unclassified;o__Fungi_unclassified;f__Fungi_unclassified;g__Fungi_unclassified;s__Fungi_unclassified
e47943e2e1dc97aa973948214a800085	d__Fungi;p__Ascomycota;c__Ascomycota_unclassified;o__Ascomycota_unclassified;f__Ascomycota_unclassified;g__Ascomycota_unclassified;s__Ascomycota_unclassified
ad51dd693dccab5e9bb188015c8d4dde	d__Fungi;p__Fungi_unclassified;c__Fungi_unclassified;o__Fungi_unclassified;f__Fungi_unclassified;g__Fungi_unclassified;s__Fungi_unclassified
c06cc3fd5745926e2151c97fa2475555	d__Fungi;p__Rozellomycota;c__Rozellomycotina_cls_Incertae_sedis;o__GS11;f__GS11_unclassified;g__GS11_unclassified;s__GS11_unclassified
c3edd9c24cfe3769458588090d7b3f1b	d__Fungi;p__Ascomycota;c__Saccharomycetes;o__Saccharomycetales;f__Lipomycetaceae;g__Lipomyces;s__Lipomyces_yamadae
3a4b29abc0cd2e40d450c0aa5a138a72	d__Fungi;p__Fungi_unclassified;c__Fungi_unclassified;o__Fungi_unclassified;f__Fungi_unclassified;g__Fungi_unclassified;s__Fungi_unclassified
1327378dd96a608d037fafa3192621e6	d__Fungi;p__Fungi_unclassified;c__Fungi_unclassified;o__Fungi_unclassified;f__Fungi_unclassified;g__Fungi_unclassified;s__Fungi_unclassified
bc3aaf75ca660628d81042aed62f4a98	d__Fungi;p__Ascomycota;c__Dothideomycetes;o__Pleosporales;f__Cucurbitariaceae;g__Cucurbitariaceae_unclassified;s__Cucurbitariaceae_unclassified
d2c241300ae589c59331262b3582025c	d__Fungi;p__Fungi_unclassified;c__Fungi_unclassified;o__Fungi_unclassified;f__Fungi_unclassified;g__Fungi_unclassified;s__Fungi_unclassified
303b196f5942501a8991c4cd7dfd3ec9	d__Fungi;p__Fungi_unclassified;c__Fungi_unclassified;o__Fungi_unclassified;f__Fungi_unclassified;g__Fungi_unclassified;s__Fungi_unclassified
82f37b7781e6dc2b234de8dcda0d62d5	d__Fungi;p__Fungi_unclassified;c__Fungi_unclassified;o__Fungi_unclassified;f__Fungi_unclassified;g__Fungi_unclassified;s__Fungi_unclassified
095a2b503b4664d878a8da9d56899a08	d__Fungi;p__Ascomycota;c__Ascomycota_unclassified;o__Ascomycota_unclassified;f__Ascomycota_unclassified;g__Ascomycota_unclassified;s__Ascomycota_unclassified
8ae612cf6d740eecb44b170b60d9ec15	d__Fungi;p__Ascomycota;c__Dothideomycetes;o__Pleosporales;f__Pleosporaceae;g__Epicoccum;s__Epicoccum_sorghi
e151b175b4961cc85f83b5ce9f01ad3c	d__Fungi;p__Fungi_unclassified;c__Fungi_unclassified;o__Fungi_unclassified;f__Fungi_unclassified;g__Fungi_unclassified;s__Fungi_unclassified
0e12dc99b3bf38a9209eeb876d151723	d__Fungi;p__Fungi_unclassified;c__Fungi_unclassified;o__Fungi_unclassified;f__Fungi_unclassified;g__Fungi_unclassified;s__Fungi_unclassified
20386b5d5f2032f3fefde81469aa48f7	d__Fungi;p__Fungi_unclassified;c__Fungi_unclassified;o__Fungi_unclassified;f__Fungi_unclassified;g__Fungi_unclassified;s__Fungi_unclassified
5a75e31f61034e4f71bc7be21989926b	d__Fungi;p__Fungi_unclassified;c__Fungi_unclassified;o__Fungi_unclassified;f__Fungi_unclassified;g__Fungi_unclassified;s__Fungi_unclassified
b151dffbdf69b6cff988efb9e0d0e884	d__Fungi;p__Fungi_unclassified;c__Fungi_unclassified;o__Fungi_unclassified;f__Fungi_unclassified;g__Fungi_unclassified;s__Fungi_unclassified
3f92d2ea2ceedc544585b838ecd51210	d__Fungi;p__Ascomycota;c__Sordariomycetes;o__Hypocreales;f__Nectriaceae;g__Gibberella;s__Fusarium_asiaticum
efeb97eca2f3cf5af10e249a9227b325	d__Fungi;p__Ascomycota;c__Ascomycota_unclassified;o__Ascomycota_unclassified;f__Ascomycota_unclassified;g__Ascomycota_unclassified;s__Ascomycota_unclassified
8c335c91687c4bc1ed3e27a853da6619	d__Fungi;p__Fungi_unclassified;c__Fungi_unclassified;o__Fungi_unclassified;f__Fungi_unclassified;g__Fungi_unclassified;s__Fungi_unclassified
ea315fefda08de97ed193967c8bcb02f	d__Fungi;p__Ascomycota;c__Dothideomycetes;o__Pleosporales;f__Montagnulaceae;g__Montagnulaceae_unclassified;s__Montagnulaceae_unclassified
42a4773724124b1408c74a20da91b4a2	d__Fungi;p__Fungi_unclassified;c__Fungi_unclassified;o__Fungi_unclassified;f__Fungi_unclassified;g__Fungi_unclassified;s__Fungi_unclassified
94cc18dc40ab9011cc9b14d331a25c45	d__Fungi;p__Basidiomycota;c__Basidiomycota_unclassified;o__Basidiomycota_unclassified;f__Basidiomycota_unclassified;g__Basidiomycota_unclassified;s__Basidiomycota_unclassified
b231a919ea8e4449f7ef1b38821d5e3d	d__Fungi;p__Fungi_unclassified;c__Fungi_unclassified;o__Fungi_unclassified;f__Fungi_unclassified;g__Fungi_unclassified;s__Fungi_unclassified
0a3754ccca9f7e970af9ee0a4189eb8b	d__Fungi;p__Rozellomycota;c__Rozellomycotina_cls_Incertae_sedis;o__GS11;f__GS11_unclassified;g__GS11_unclassified;s__GS11_unclassified
c728f130aecbbd0d16fbbcac1c055a1d	d__Fungi;p__Ascomycota;c__Sordariomycetes;o__Sordariales;f__Sordariales_fam_Incertae_sedis;g__Cordana;s__Cordana_terrestris
dcad61c129e14ab3123a4270aa52ba25	d__Fungi;p__Ascomycota;c__Eurotiomycetes;o__Eurotiales;f__Trichocomaceae;g__Aspergillus;s__Aspergillus_insulicola
0202f650ac8f61e37afe33deebdf4367	d__Fungi;p__Ascomycota;c__Saccharomycetes;o__Saccharomycetales;f__Saccharomycetales_unclassified;g__Saccharomycetales_unclassified;s__Saccharomycetales_unclassified
1d22484335cfdb10ca1add5d51e63336	d__Fungi;p__Fungi_unclassified;c__Fungi_unclassified;o__Fungi_unclassified;f__Fungi_unclassified;g__Fungi_unclassified;s__Fungi_unclassified
3387783d6ef0332f5aac257cbbb4ef21	d__Fungi;p__Fungi_unclassified;c__Fungi_unclassified;o__Fungi_unclassified;f__Fungi_unclassified;g__Fungi_unclassified;s__Fungi_unclassified
3a555a7849345c5c0bacc5c96fe2a7c8	d__Fungi;p__Fungi_unclassified;c__Fungi_unclassified;o__Fungi_unclassified;f__Fungi_unclassified;g__Fungi_unclassified;s__Fungi_unclassified
c0f771262c0d05f048ba430b26d6a86d	d__Fungi;p__Fungi_unclassified;c__Fungi_unclassified;o__Fungi_unclassified;f__Fungi_unclassified;g__Fungi_unclassified;s__Fungi_unclassified
ac0fc8b6c2cbba4d76eeaf104c189e45	d__Fungi;p__Fungi_unclassified;c__Fungi_unclassified;o__Fungi_unclassified;f__Fungi_unclassified;g__Fungi_unclassified;s__Fungi_unclassified
79b87aa21a979661763c368d9204480f	d__Fungi;p__Fungi_unclassified;c__Fungi_unclassified;o__Fungi_unclassified;f__Fungi_unclassified;g__Fungi_unclassified;s__Fungi_unclassified
3fac500c6303944b1845f04f87a42428	d__Fungi;p__Fungi_unclassified;c__Fungi_unclassified;o__Fungi_unclassified;f__Fungi_unclassified;g__Fungi_unclassified;s__Fungi_unclassified
01508ed3559fadc1d2d150651598401b	d__Fungi;p__Basidiomycota;c__Agaricomycetes;o__Agaricales;f__Lycoperdaceae;g__Bovista;s__Bovista_unclassified
dd7051f1a9f0708afe4ea5389f443a13	d__Fungi;p__Fungi_unclassified;c__Fungi_unclassified;o__Fungi_unclassified;f__Fungi_unclassified;g__Fungi_unclassified;s__Fungi_unclassified
7d83d147c5521b7e9e8df8609eb0be14	d__Fungi;p__Fungi_unclassified;c__Fungi_unclassified;o__Fungi_unclassified;f__Fungi_unclassified;g__Fungi_unclassified;s__Fungi_unclassified
203a33cab9564b87e75163a123e5cff1	d__Fungi;p__Fungi_unclassified;c__Fungi_unclassified;o__Fungi_unclassified;f__Fungi_unclassified;g__Fungi_unclassified;s__Fungi_unclassified
0de0a6ab4545bddc63bb3adc01113eca	d__Fungi;p__Fungi_unclassified;c__Fungi_unclassified;o__Fungi_unclassified;f__Fungi_unclassified;g__Fungi_unclassified;s__Fungi_unclassified
390327cefb2e6cfa2a87a81e687b39c7	d__Fungi;p__Ascomycota;c__Saccharomycetes;o__Saccharomycetales;f__Saccharomycetaceae;g__Debaryomyces;s__Debaryomyces_hansenii
6906d2a823f29ae681717ed4258206f1	d__Fungi;p__Fungi_unclassified;c__Fungi_unclassified;o__Fungi_unclassified;f__Fungi_unclassified;g__Fungi_unclassified;s__Fungi_unclassified
d369490900624bc63646ef9a35a86a75	d__Fungi;p__Fungi_unclassified;c__Fungi_unclassified;o__Fungi_unclassified;f__Fungi_unclassified;g__Fungi_unclassified;s__Fungi_unclassified
feda30f3efa4b4ad68930701f3d9e51a	d__Fungi;p__Fungi_unclassified;c__Fungi_unclassified;o__Fungi_unclassified;f__Fungi_unclassified;g__Fungi_unclassified;s__Fungi_unclassified
6eeded63f8130cf35ad3c5ff939dbe37	d__Fungi;p__Fungi_unclassified;c__Fungi_unclassified;o__Fungi_unclassified;f__Fungi_unclassified;g__Fungi_unclassified;s__Fungi_unclassified
4d9fd92eb3489fb596e6916054e801de	d__Fungi;p__Fungi_unclassified;c__Fungi_unclassified;o__Fungi_unclassified;f__Fungi_unclassified;g__Fungi_unclassified;s__Fungi_unclassified
8b4949b4109e542618de53883d4e8c23	d__Fungi;p__Fungi_unclassified;c__Fungi_unclassified;o__Fungi_unclassified;f__Fungi_unclassified;g__Fungi_unclassified;s__Fungi_unclassified
47f3c66a563cb9477a2d047854d11f25	d__Fungi;p__Ascomycota;c__Ascomycota_unclassified;o__Ascomycota_unclassified;f__Ascomycota_unclassified;g__Ascomycota_unclassified;s__Ascomycota_unclassified
7867f5524aa576c8bbff3478a6a71dcb	d__Fungi;p__Fungi_unclassified;c__Fungi_unclassified;o__Fungi_unclassified;f__Fungi_unclassified;g__Fungi_unclassified;s__Fungi_unclassified
543a54bfd3e56ccd88514c9c00cbb309	d__Fungi;p__Basidiomycota;c__Basidiomycota_unclassified;o__Basidiomycota_unclassified;f__Basidiomycota_unclassified;g__Basidiomycota_unclassified;s__Basidiomycota_unclassified
2bd85cca1d27f07de79fbfe9ec9c7ce5	d__Fungi;p__Fungi_unclassified;c__Fungi_unclassified;o__Fungi_unclassified;f__Fungi_unclassified;g__Fungi_unclassified;s__Fungi_unclassified
62e03c5285b7ef997bd7c90833434ce0	d__Fungi;p__Rozellomycota;c__Rozellomycota_unclassified;o__Rozellomycota_unclassified;f__Rozellomycota_unclassified;g__Rozellomycota_unclassified;s__Rozellomycota_unclassified
ba2f23466f09e90b283a3c58a9bf3b96	d__Fungi;p__Ascomycota;c__Ascomycota_unclassified;o__Ascomycota_unclassified;f__Ascomycota_unclassified;g__Ascomycota_unclassified;s__Ascomycota_unclassified
6a81820c76618ebc376b4ea1b0929d6c	d__Fungi;p__Fungi_unclassified;c__Fungi_unclassified;o__Fungi_unclassified;f__Fungi_unclassified;g__Fungi_unclassified;s__Fungi_unclassified
6a6651c0441cca96e35e6ac0c7c3959d	d__Fungi;p__Fungi_unclassified;c__Fungi_unclassified;o__Fungi_unclassified;f__Fungi_unclassified;g__Fungi_unclassified;s__Fungi_unclassified
6407fa046cec94f11cf0a13becc4f625	d__Fungi;p__Fungi_unclassified;c__Fungi_unclassified;o__Fungi_unclassified;f__Fungi_unclassified;g__Fungi_unclassified;s__Fungi_unclassified
2c75cb2eef2b4291f755c0e5c3606e72	d__Fungi;p__Ascomycota;c__Sordariomycetes;o__Xylariales;f__Hyponectriaceae;g__Microdochium;s__Microdochium_phragmitis
272e5ef5ef0ff85e5ff191174d8c82c2	d__Fungi;p__Fungi_unclassified;c__Fungi_unclassified;o__Fungi_unclassified;f__Fungi_unclassified;g__Fungi_unclassified;s__Fungi_unclassified
c365897b1f8505d1c21560b4fe40f4de	d__Fungi;p__Fungi_unclassified;c__Fungi_unclassified;o__Fungi_unclassified;f__Fungi_unclassified;g__Fungi_unclassified;s__Fungi_unclassified
848f70c5317949e891c056dfa34168ab	d__Fungi;p__Fungi_unclassified;c__Fungi_unclassified;o__Fungi_unclassified;f__Fungi_unclassified;g__Fungi_unclassified;s__Fungi_unclassified
85d5abf4f34e22e4d9b64817d718b0d8	d__Fungi;p__Ascomycota;c__Dothideomycetes;o__Pleosporales;f__Pleosporales_unclassified;g__Pleosporales_unclassified;s__Pleosporales_unclassified
c06d5a94d09a9db56bfff700b48ce783	d__Fungi;p__Fungi_unclassified;c__Fungi_unclassified;o__Fungi_unclassified;f__Fungi_unclassified;g__Fungi_unclassified;s__Fungi_unclassified
74badbf52aeff870d9567f860b1eb736	d__Fungi;p__Ascomycota;c__Dothideomycetes;o__Pleosporales;f__Pleosporaceae;g__Alternaria;s__Alternaria_alternata
debfa5e64bd6b516d659bef692da754a	d__Fungi;p__Fungi_unclassified;c__Fungi_unclassified;o__Fungi_unclassified;f__Fungi_unclassified;g__Fungi_unclassified;s__Fungi_unclassified
1024dcfafbccb6553edbc1d7fe8bd74e	d__Fungi;p__Fungi_unclassified;c__Fungi_unclassified;o__Fungi_unclassified;f__Fungi_unclassified;g__Fungi_unclassified;s__Fungi_unclassified
3309d6c47c1a240d5596c54c2ff53df9	d__Fungi;p__Ascomycota;c__Saccharomycetes;o__Saccharomycetales;f__Debaryomycetaceae;g__Meyerozyma;s__Meyerozyma_caribbica
8b5f282f8247f6a0f6d4637f78488b3c	d__Fungi;p__Fungi_unclassified;c__Fungi_unclassified;o__Fungi_unclassified;f__Fungi_unclassified;g__Fungi_unclassified;s__Fungi_unclassified
167a137a6bf88f26c2d8266431129baa	d__Fungi;p__Ascomycota;c__Sordariomycetes;o__Xylariales;f__Xylariaceae;g__Lopadostoma;s__Lopadostoma_pouzarii
585788251a072ca286a0571ac727aa98	d__Fungi;p__Fungi_unclassified;c__Fungi_unclassified;o__Fungi_unclassified;f__Fungi_unclassified;g__Fungi_unclassified;s__Fungi_unclassified
e75aeb24bedfe9d4f11c8645d2053fca	d__Fungi;p__Fungi_unclassified;c__Fungi_unclassified;o__Fungi_unclassified;f__Fungi_unclassified;g__Fungi_unclassified;s__Fungi_unclassified
a6a83073889e5da18df5074bde5138a3	d__Fungi;p__Ascomycota;c__Ascomycota_unclassified;o__Ascomycota_unclassified;f__Ascomycota_unclassified;g__Ascomycota_unclassified;s__Ascomycota_unclassified
2d38c62bd663eac537296180a1b7c6bf	d__Fungi;p__Fungi_unclassified;c__Fungi_unclassified;o__Fungi_unclassified;f__Fungi_unclassified;g__Fungi_unclassified;s__Fungi_unclassified
932d0ccca86da4c329fc4be35bccc096	d__Fungi;p__Ascomycota;c__Dothideomycetes;o__Pleosporales;f__Pleosporales_unclassified;g__Pleosporales_unclassified;s__Pleosporales_unclassified
31d798410324a00420b2cfac1f20f6e6	d__Fungi;p__Fungi_unclassified;c__Fungi_unclassified;o__Fungi_unclassified;f__Fungi_unclassified;g__Fungi_unclassified;s__Fungi_unclassified
eaf0d474999d276e58f235adb9fa19c0	d__Fungi;p__Fungi_unclassified;c__Fungi_unclassified;o__Fungi_unclassified;f__Fungi_unclassified;g__Fungi_unclassified;s__Fungi_unclassified
edaba6a8ab94ecd801ea92d02f775db2	d__Fungi;p__Fungi_unclassified;c__Fungi_unclassified;o__Fungi_unclassified;f__Fungi_unclassified;g__Fungi_unclassified;s__Fungi_unclassified
803dec3f2b906fc989d322b2b8afe113	d__Fungi;p__Fungi_unclassified;c__Fungi_unclassified;o__Fungi_unclassified;f__Fungi_unclassified;g__Fungi_unclassified;s__Fungi_unclassified
84b1c0c22309f984f8b6e1df9a71cb6c	d__Fungi;p__Fungi_unclassified;c__Fungi_unclassified;o__Fungi_unclassified;f__Fungi_unclassified;g__Fungi_unclassified;s__Fungi_unclassified
9b89eb182e349ae25ea7380cb1403496	d__Fungi;p__Rozellomycota;c__Rozellomycotina_cls_Incertae_sedis;o__GS11;f__GS11_unclassified;g__GS11_unclassified;s__GS11_unclassified
e082ce82643f79777e8c4c952172cec7	d__Fungi;p__Fungi_unclassified;c__Fungi_unclassified;o__Fungi_unclassified;f__Fungi_unclassified;g__Fungi_unclassified;s__Fungi_unclassified
a4e32771f996a071bb569f2fa9ae6d88	d__Fungi;p__Fungi_unclassified;c__Fungi_unclassified;o__Fungi_unclassified;f__Fungi_unclassified;g__Fungi_unclassified;s__Fungi_unclassified
524652050cef3c219eedf7dc0cc7c5bf	d__Fungi;p__Chytridiomycota;c__Chytridiomycetes;o__Chytridiales;f__Chytridiales_fam_Incertae_sedis;g__Zygorhizidium;s__Zygorhizidium_unclassified
4f99f01b113a18b46b8f5e112189f41b	d__Fungi;p__Fungi_unclassified;c__Fungi_unclassified;o__Fungi_unclassified;f__Fungi_unclassified;g__Fungi_unclassified;s__Fungi_unclassified
4b45483c1443998c3f9375f3774371dd	d__Fungi;p__Fungi_unclassified;c__Fungi_unclassified;o__Fungi_unclassified;f__Fungi_unclassified;g__Fungi_unclassified;s__Fungi_unclassified
83f6c25391c3c4bb9a75f19f6b748ce0	d__Fungi;p__Basidiomycota;c__Agaricomycetes;o__Boletales;f__Sclerodermataceae;g__Pisolithus;s__Pisolithus_arhizus
ba95b70774efd82ff7c75c8106ec6531	d__Fungi;p__Fungi_unclassified;c__Fungi_unclassified;o__Fungi_unclassified;f__Fungi_unclassified;g__Fungi_unclassified;s__Fungi_unclassified
1ce2c7b9c4404494b5bbd7144fc97859	d__Fungi;p__Fungi_unclassified;c__Fungi_unclassified;o__Fungi_unclassified;f__Fungi_unclassified;g__Fungi_unclassified;s__Fungi_unclassified
bba0505eac2f56a84c801ff37c40e9a2	d__Fungi;p__Fungi_unclassified;c__Fungi_unclassified;o__Fungi_unclassified;f__Fungi_unclassified;g__Fungi_unclassified;s__Fungi_unclassified
9a3b63be38a04c9510ace39f58212193	d__Fungi;p__Fungi_unclassified;c__Fungi_unclassified;o__Fungi_unclassified;f__Fungi_unclassified;g__Fungi_unclassified;s__Fungi_unclassified
135f0f5d0573c3d361545f23e50869b5	d__Fungi;p__Ascomycota;c__Eurotiomycetes;o__Eurotiales;f__Trichocomaceae;g__Eupenicillium;s__Eupenicillium_unclassified
6cbb0e8aded31446db1101d7cd81679c	d__Fungi;p__Fungi_unclassified;c__Fungi_unclassified;o__Fungi_unclassified;f__Fungi_unclassified;g__Fungi_unclassified;s__Fungi_unclassified
56ac5470f41dbaf4e700d413fce49622	d__Fungi;p__Fungi_unclassified;c__Fungi_unclassified;o__Fungi_unclassified;f__Fungi_unclassified;g__Fungi_unclassified;s__Fungi_unclassified
ad2bcd940278569f789675f7a2c864af	d__Fungi;p__Fungi_unclassified;c__Fungi_unclassified;o__Fungi_unclassified;f__Fungi_unclassified;g__Fungi_unclassified;s__Fungi_unclassified
f0f834ecce71091afd4c90e7edea4d4a	d__Fungi;p__Fungi_unclassified;c__Fungi_unclassified;o__Fungi_unclassified;f__Fungi_unclassified;g__Fungi_unclassified;s__Fungi_unclassified
2270353647c5fac725a8963337dd84c3	d__Fungi;p__Fungi_unclassified;c__Fungi_unclassified;o__Fungi_unclassified;f__Fungi_unclassified;g__Fungi_unclassified;s__Fungi_unclassified
19e45be961442630454b38905fd5dc46	d__Fungi;p__Fungi_unclassified;c__Fungi_unclassified;o__Fungi_unclassified;f__Fungi_unclassified;g__Fungi_unclassified;s__Fungi_unclassified
72a944d06a6d5958ce15072917ac77de	d__Fungi;p__Fungi_unclassified;c__Fungi_unclassified;o__Fungi_unclassified;f__Fungi_unclassified;g__Fungi_unclassified;s__Fungi_unclassified
20e06bec8ca8e8e6e16d71d127ec4bae	d__Fungi;p__Fungi_unclassified;c__Fungi_unclassified;o__Fungi_unclassified;f__Fungi_unclassified;g__Fungi_unclassified;s__Fungi_unclassified
bd991b33dde168bc511efa84b231a054	d__Fungi;p__Ascomycota;c__Dothideomycetes;o__Pleosporales;f__Pleosporales_Incertae_sedis;g__Phoma;s__Phoma_unclassified
5070d76d300de79e425c1d7c7d0bcea9	d__Fungi;p__Fungi_unclassified;c__Fungi_unclassified;o__Fungi_unclassified;f__Fungi_unclassified;g__Fungi_unclassified;s__Fungi_unclassified
30ed42fc14e513e3283f95cc1f410cdb	d__Fungi;p__Ascomycota;c__Saccharomycetes;o__Saccharomycetales;f__Saccharomycetales_Incertae_sedis;g__Candida;s__Candida_unclassified
d6fbd51f6c328d6aac2d7f4e3d09acec	d__Fungi;p__Fungi_unclassified;c__Fungi_unclassified;o__Fungi_unclassified;f__Fungi_unclassified;g__Fungi_unclassified;s__Fungi_unclassified
33b7a1a463b6cefc3a7bdcd5ab7d1325	d__Fungi;p__Basidiomycota;c__Basidiomycota_unclassified;o__Basidiomycota_unclassified;f__Basidiomycota_unclassified;g__Basidiomycota_unclassified;s__Basidiomycota_unclassified
0ddeee7cd334c1689774ba2423b32512	d__Fungi;p__Fungi_unclassified;c__Fungi_unclassified;o__Fungi_unclassified;f__Fungi_unclassified;g__Fungi_unclassified;s__Fungi_unclassified
31660778192c7b753778c1acbf8beef9	d__Fungi;p__Fungi_unclassified;c__Fungi_unclassified;o__Fungi_unclassified;f__Fungi_unclassified;g__Fungi_unclassified;s__Fungi_unclassified
1736ee80bba0a363b96a34b3119333f7	d__Fungi;p__Fungi_unclassified;c__Fungi_unclassified;o__Fungi_unclassified;f__Fungi_unclassified;g__Fungi_unclassified;s__Fungi_unclassified
5961e9e953f853d3f6da5ed136388c3f	d__Fungi;p__Basidiomycota;c__Basidiomycota_unclassified;o__Basidiomycota_unclassified;f__Basidiomycota_unclassified;g__Basidiomycota_unclassified;s__Basidiomycota_unclassified
9387a339161cf2da18f2b76673b9c365	d__Fungi;p__Basidiomycota;c__Agaricomycetes;o__Agaricales;f__Agaricaceae;g__Agaricus;s__Agaricus_unclassified
9969475a7854dc1a92ee7c1e5bc67621	d__Fungi;p__Fungi_unclassified;c__Fungi_unclassified;o__Fungi_unclassified;f__Fungi_unclassified;g__Fungi_unclassified;s__Fungi_unclassified
074515e01e9a1b1f3ec089e8099a4879	d__Fungi;p__Fungi_unclassified;c__Fungi_unclassified;o__Fungi_unclassified;f__Fungi_unclassified;g__Fungi_unclassified;s__Fungi_unclassified
c434bd1afa63705d3525b9dfdd725909	d__Fungi;p__Fungi_unclassified;c__Fungi_unclassified;o__Fungi_unclassified;f__Fungi_unclassified;g__Fungi_unclassified;s__Fungi_unclassified
dc288b5c9f6efb6a3d0712a4207bcca3	d__Fungi;p__Fungi_unclassified;c__Fungi_unclassified;o__Fungi_unclassified;f__Fungi_unclassified;g__Fungi_unclassified;s__Fungi_unclassified
ab41732a5b4cbc57d3f630a8d69447dd	d__Fungi;p__Fungi_unclassified;c__Fungi_unclassified;o__Fungi_unclassified;f__Fungi_unclassified;g__Fungi_unclassified;s__Fungi_unclassified
acc1594f659f4a045a56a59d5a169ee1	d__Fungi;p__Ascomycota;c__Sordariomycetes;o__Hypocreales;f__Hypocreales_Incertae_sedis;g__Sarocladium;s__Sarocladium_oryzae
0d08be6223bea9ed45edacb244ea0ad3	d__Fungi;p__Fungi_unclassified;c__Fungi_unclassified;o__Fungi_unclassified;f__Fungi_unclassified;g__Fungi_unclassified;s__Fungi_unclassified
9d94cb37bf42475bf50a3bc896d13549	d__Fungi;p__Fungi_unclassified;c__Fungi_unclassified;o__Fungi_unclassified;f__Fungi_unclassified;g__Fungi_unclassified;s__Fungi_unclassified
8924be711d0f2bda5b5c7871e1305d75	d__Fungi;p__Fungi_unclassified;c__Fungi_unclassified;o__Fungi_unclassified;f__Fungi_unclassified;g__Fungi_unclassified;s__Fungi_unclassified
d9b7516ca5dc61c9b00faffed08c2db0	d__Fungi;p__Fungi_unclassified;c__Fungi_unclassified;o__Fungi_unclassified;f__Fungi_unclassified;g__Fungi_unclassified;s__Fungi_unclassified
950649b8c203fb8a471f095bfbcb59af	d__Fungi;p__Fungi_unclassified;c__Fungi_unclassified;o__Fungi_unclassified;f__Fungi_unclassified;g__Fungi_unclassified;s__Fungi_unclassified
18f44dcc0876bb75a57867778d0c6eab	d__Fungi;p__Fungi_unclassified;c__Fungi_unclassified;o__Fungi_unclassified;f__Fungi_unclassified;g__Fungi_unclassified;s__Fungi_unclassified
9f1df3d61ee886358eafe47c27971db6	d__Fungi;p__Fungi_unclassified;c__Fungi_unclassified;o__Fungi_unclassified;f__Fungi_unclassified;g__Fungi_unclassified;s__Fungi_unclassified
ab337968224870f8afa142c7b89780e0	d__Fungi;p__Ascomycota;c__Ascomycota_unclassified;o__Ascomycota_unclassified;f__Ascomycota_unclassified;g__Ascomycota_unclassified;s__Ascomycota_unclassified
51e36482e8f0be7b6dc157fd3bccaa42	d__Fungi;p__Fungi_unclassified;c__Fungi_unclassified;o__Fungi_unclassified;f__Fungi_unclassified;g__Fungi_unclassified;s__Fungi_unclassified
ae714bb47dee54d78caa31471412df59	d__Fungi;p__Fungi_unclassified;c__Fungi_unclassified;o__Fungi_unclassified;f__Fungi_unclassified;g__Fungi_unclassified;s__Fungi_unclassified
cfa14942b795db0c8c647ed453558afa	d__Fungi;p__Ascomycota;c__Pezizomycetes;o__Pezizales;f__Pyronemataceae;g__Scutellinia;s__Scutellinia_scutellata
aa5cebb2c38d477acb61fc85d744e32f	d__Fungi;p__Fungi_unclassified;c__Fungi_unclassified;o__Fungi_unclassified;f__Fungi_unclassified;g__Fungi_unclassified;s__Fungi_unclassified
2275aa3774fcedf89b8dcf6d921fb14e	d__Fungi;p__Fungi_unclassified;c__Fungi_unclassified;o__Fungi_unclassified;f__Fungi_unclassified;g__Fungi_unclassified;s__Fungi_unclassified
6e6d432d545c1a7d1d667b5fbb7df1c6	d__Fungi;p__Fungi_unclassified;c__Fungi_unclassified;o__Fungi_unclassified;f__Fungi_unclassified;g__Fungi_unclassified;s__Fungi_unclassified
712232b819d0122e04938a948448d9f1	d__Fungi;p__Fungi_unclassified;c__Fungi_unclassified;o__Fungi_unclassified;f__Fungi_unclassified;g__Fungi_unclassified;s__Fungi_unclassified
a773fa7a65ee4aff8d560b748e4afaf3	d__Fungi;p__Fungi_unclassified;c__Fungi_unclassified;o__Fungi_unclassified;f__Fungi_unclassified;g__Fungi_unclassified;s__Fungi_unclassified
2ffe00775863b22e555c73350b599836	d__Fungi;p__Fungi_unclassified;c__Fungi_unclassified;o__Fungi_unclassified;f__Fungi_unclassified;g__Fungi_unclassified;s__Fungi_unclassified
d81fff2f623cb27935f66e7caeafc0fb	d__Fungi;p__Fungi_unclassified;c__Fungi_unclassified;o__Fungi_unclassified;f__Fungi_unclassified;g__Fungi_unclassified;s__Fungi_unclassified
0ca3603941f62e48ce8e6d63533903b4	d__Fungi;p__Fungi_unclassified;c__Fungi_unclassified;o__Fungi_unclassified;f__Fungi_unclassified;g__Fungi_unclassified;s__Fungi_unclassified
219e21edd40671b0312795acd9cc81df	d__Fungi;p__Fungi_unclassified;c__Fungi_unclassified;o__Fungi_unclassified;f__Fungi_unclassified;g__Fungi_unclassified;s__Fungi_unclassified
6f981a78c7e1ff8a504eed5a5e45e160	d__Fungi;p__Fungi_unclassified;c__Fungi_unclassified;o__Fungi_unclassified;f__Fungi_unclassified;g__Fungi_unclassified;s__Fungi_unclassified
e3d26b0c7757859769cb90c49df75c0b	d__Fungi;p__Chytridiomycota;c__Lobulomycetes;o__Lobulomycetales;f__Lobulomycetaceae;g__Lobulomyces;s__Lobulomyces_angularis
87139ca0fdf180f52f77d764f9ec64db	d__Fungi;p__Fungi_unclassified;c__Fungi_unclassified;o__Fungi_unclassified;f__Fungi_unclassified;g__Fungi_unclassified;s__Fungi_unclassified
d102e4983c1daa54d4e39d591c51ec36	d__Fungi;p__Fungi_unclassified;c__Fungi_unclassified;o__Fungi_unclassified;f__Fungi_unclassified;g__Fungi_unclassified;s__Fungi_unclassified
55715b7dc8d9ef406c4f2c17258e8612	d__Fungi;p__Fungi_unclassified;c__Fungi_unclassified;o__Fungi_unclassified;f__Fungi_unclassified;g__Fungi_unclassified;s__Fungi_unclassified
000fcee785f97a1c4836f9e1c2a35807	d__Fungi;p__Fungi_unclassified;c__Fungi_unclassified;o__Fungi_unclassified;f__Fungi_unclassified;g__Fungi_unclassified;s__Fungi_unclassified
9d114852063d688852543aad71aa197b	d__Fungi;p__Fungi_unclassified;c__Fungi_unclassified;o__Fungi_unclassified;f__Fungi_unclassified;g__Fungi_unclassified;s__Fungi_unclassified
ecbfd0e14d610e49f115e240e3035a65	d__Fungi;p__Fungi_unclassified;c__Fungi_unclassified;o__Fungi_unclassified;f__Fungi_unclassified;g__Fungi_unclassified;s__Fungi_unclassified
2389bbd90f22a9b4909fc6c59fbe7d56	d__Fungi;p__Fungi_unclassified;c__Fungi_unclassified;o__Fungi_unclassified;f__Fungi_unclassified;g__Fungi_unclassified;s__Fungi_unclassified
223358f94146ab917bb14c6d46c4681e	d__Fungi;p__Ascomycota;c__Saccharomycetes;o__Saccharomycetales;f__Saccharomycetales_Incertae_sedis;g__Candida;s__Candida_tropicalis
796714e43994c750f6ccf1c309eef070	d__Fungi;p__Fungi_unclassified;c__Fungi_unclassified;o__Fungi_unclassified;f__Fungi_unclassified;g__Fungi_unclassified;s__Fungi_unclassified
85b7e62ff7d271978c6d4795ab62c62e	d__Fungi;p__Fungi_unclassified;c__Fungi_unclassified;o__Fungi_unclassified;f__Fungi_unclassified;g__Fungi_unclassified;s__Fungi_unclassified
d9f59a4b1cdd6650428b4328b4b338cb	d__Fungi;p__Fungi_unclassified;c__Fungi_unclassified;o__Fungi_unclassified;f__Fungi_unclassified;g__Fungi_unclassified;s__Fungi_unclassified
ad0ff9c2f5ce540af9194823a333fd26	d__Fungi;p__Fungi_unclassified;c__Fungi_unclassified;o__Fungi_unclassified;f__Fungi_unclassified;g__Fungi_unclassified;s__Fungi_unclassified
4c5582e369ba886c1e7e7a6252fddeb3	d__Fungi;p__Fungi_unclassified;c__Fungi_unclassified;o__Fungi_unclassified;f__Fungi_unclassified;g__Fungi_unclassified;s__Fungi_unclassified
b2fbfca42bc6f6d911aa2fbabf3a7c02	d__Fungi;p__Fungi_unclassified;c__Fungi_unclassified;o__Fungi_unclassified;f__Fungi_unclassified;g__Fungi_unclassified;s__Fungi_unclassified
db3debd369a408ae0f2415f285613a27	d__Fungi;p__Fungi_unclassified;c__Fungi_unclassified;o__Fungi_unclassified;f__Fungi_unclassified;g__Fungi_unclassified;s__Fungi_unclassified
9195f76e8580829f19fed157bce9859b	d__Fungi;p__Fungi_unclassified;c__Fungi_unclassified;o__Fungi_unclassified;f__Fungi_unclassified;g__Fungi_unclassified;s__Fungi_unclassified
2f03a95b276a3653650c1f7a8c3ad6f4	d__Fungi;p__Ascomycota;c__Eurotiomycetes;o__Eurotiales;f__Trichocomaceae;g__Trichocomaceae_unclassified;s__Trichocomaceae_unclassified
a43a8a632cf5d748435df34c599ec20e	d__Fungi;p__Fungi_unclassified;c__Fungi_unclassified;o__Fungi_unclassified;f__Fungi_unclassified;g__Fungi_unclassified;s__Fungi_unclassified
10f2f283bcfca91b707ae59ead7bd963	d__Fungi;p__Basidiomycota;c__Microbotryomycetes;o__Sporidiobolales;f__Sporidiobolales_Incertae_sedis;g__Rhodotorula;s__Rhodotorula_mucilaginosa
a41f52306cb59aa7632c5a2f5db28dbf	d__Fungi;p__Fungi_unclassified;c__Fungi_unclassified;o__Fungi_unclassified;f__Fungi_unclassified;g__Fungi_unclassified;s__Fungi_unclassified
1dfd2236de9c3e46cd5de8a68b94d11f	d__Fungi;p__Fungi_unclassified;c__Fungi_unclassified;o__Fungi_unclassified;f__Fungi_unclassified;g__Fungi_unclassified;s__Fungi_unclassified
4c58f1d7da59c6d7767cc1976628bd7a	d__Fungi;p__Fungi_unclassified;c__Fungi_unclassified;o__Fungi_unclassified;f__Fungi_unclassified;g__Fungi_unclassified;s__Fungi_unclassified
f16f59a81eb7d3e39febac8d21950362	d__Fungi;p__Ascomycota;c__Dothideomycetes;o__Dothideomycetes_Incertae_sedis;f__Pseudeurotiaceae;g__Pseudogymnoascus;s__Pseudogymnoascus_unclassified
bcbf11959f635201d60f6ed7d6473796	d__Fungi;p__Fungi_unclassified;c__Fungi_unclassified;o__Fungi_unclassified;f__Fungi_unclassified;g__Fungi_unclassified;s__Fungi_unclassified
421f21b2a7aa503298897b1c9bf648ee	d__Fungi;p__Fungi_unclassified;c__Fungi_unclassified;o__Fungi_unclassified;f__Fungi_unclassified;g__Fungi_unclassified;s__Fungi_unclassified
3f305215ffcc4095921895f7c946083d	d__Fungi;p__Ascomycota;c__Ascomycota_unclassified;o__Ascomycota_unclassified;f__Ascomycota_unclassified;g__Ascomycota_unclassified;s__Ascomycota_unclassified
e2415a7402bc98ea09f334181bf62a5e	d__Fungi;p__Fungi_unclassified;c__Fungi_unclassified;o__Fungi_unclassified;f__Fungi_unclassified;g__Fungi_unclassified;s__Fungi_unclassified
148fa7f86a37fd35d7edd01e92a0c26b	d__Fungi;p__Fungi_unclassified;c__Fungi_unclassified;o__Fungi_unclassified;f__Fungi_unclassified;g__Fungi_unclassified;s__Fungi_unclassified
0924d7205effe83a40f82531c180d62a	d__Fungi;p__Fungi_unclassified;c__Fungi_unclassified;o__Fungi_unclassified;f__Fungi_unclassified;g__Fungi_unclassified;s__Fungi_unclassified
913585f3910297a7964796b99070b362	d__Fungi;p__Fungi_unclassified;c__Fungi_unclassified;o__Fungi_unclassified;f__Fungi_unclassified;g__Fungi_unclassified;s__Fungi_unclassified
e69d8d6d17b99e0112da0c448f240246	d__Fungi;p__Fungi_unclassified;c__Fungi_unclassified;o__Fungi_unclassified;f__Fungi_unclassified;g__Fungi_unclassified;s__Fungi_unclassified
caf7322ec17ca140dafcb5b52423dab3	d__Fungi;p__Fungi_unclassified;c__Fungi_unclassified;o__Fungi_unclassified;f__Fungi_unclassified;g__Fungi_unclassified;s__Fungi_unclassified
f11156b3ff9dc46a19d9af7edf363a53	d__Fungi;p__Fungi_unclassified;c__Fungi_unclassified;o__Fungi_unclassified;f__Fungi_unclassified;g__Fungi_unclassified;s__Fungi_unclassified
096773557a9c43cc761dd5dbe4e3ea56	d__Fungi;p__Fungi_unclassified;c__Fungi_unclassified;o__Fungi_unclassified;f__Fungi_unclassified;g__Fungi_unclassified;s__Fungi_unclassified
68819a85d231a4c42cafcddf44ceab1e	d__Fungi;p__Fungi_unclassified;c__Fungi_unclassified;o__Fungi_unclassified;f__Fungi_unclassified;g__Fungi_unclassified;s__Fungi_unclassified
178d6a7c99cc29259cb055e103c0d110	d__Fungi;p__Fungi_unclassified;c__Fungi_unclassified;o__Fungi_unclassified;f__Fungi_unclassified;g__Fungi_unclassified;s__Fungi_unclassified
7165711acd8f6c0988615595cea237dd	d__Fungi;p__Basidiomycota;c__Agaricomycetes;o__Agaricales;f__Pleurotaceae;g__Pleurotus;s__Pleurotus_eryngii
e831a62543b661e67b69dd0f7be1ca65	d__Fungi;p__Ascomycota;c__Ascomycota_unclassified;o__Ascomycota_unclassified;f__Ascomycota_unclassified;g__Ascomycota_unclassified;s__Ascomycota_unclassified
cfc4e86db6d20613c8c899aa8252c584	d__Fungi;p__Fungi_unclassified;c__Fungi_unclassified;o__Fungi_unclassified;f__Fungi_unclassified;g__Fungi_unclassified;s__Fungi_unclassified
14ce660aad7e027867aeb876e32b0a92	d__Fungi;p__Fungi_unclassified;c__Fungi_unclassified;o__Fungi_unclassified;f__Fungi_unclassified;g__Fungi_unclassified;s__Fungi_unclassified
6b32694a72ee572aefcf6fc99e6fcb05	d__Fungi;p__Fungi_unclassified;c__Fungi_unclassified;o__Fungi_unclassified;f__Fungi_unclassified;g__Fungi_unclassified;s__Fungi_unclassified
14b17ddf8bc15b9e6c75081e564133f2	d__Fungi;p__Fungi_unclassified;c__Fungi_unclassified;o__Fungi_unclassified;f__Fungi_unclassified;g__Fungi_unclassified;s__Fungi_unclassified
57987144da8c30c06d83f345b0c06388	d__Fungi;p__Fungi_unclassified;c__Fungi_unclassified;o__Fungi_unclassified;f__Fungi_unclassified;g__Fungi_unclassified;s__Fungi_unclassified
2fc02b91eb9c2c9b201f6ac9c45259a8	d__Fungi;p__Fungi_unclassified;c__Fungi_unclassified;o__Fungi_unclassified;f__Fungi_unclassified;g__Fungi_unclassified;s__Fungi_unclassified
e1612579af2cbb1ab63c3b5f2ca30e88	d__Fungi;p__Fungi_unclassified;c__Fungi_unclassified;o__Fungi_unclassified;f__Fungi_unclassified;g__Fungi_unclassified;s__Fungi_unclassified
d3bd569616e36ace39664c9601b084b1	d__Fungi;p__Fungi_unclassified;c__Fungi_unclassified;o__Fungi_unclassified;f__Fungi_unclassified;g__Fungi_unclassified;s__Fungi_unclassified
de49734bc3c54a5b5415d24737149a14	d__Fungi;p__Fungi_unclassified;c__Fungi_unclassified;o__Fungi_unclassified;f__Fungi_unclassified;g__Fungi_unclassified;s__Fungi_unclassified
1d0e261a4bccc7ad91ca9cf35d8019a1	d__Fungi;p__Fungi_unclassified;c__Fungi_unclassified;o__Fungi_unclassified;f__Fungi_unclassified;g__Fungi_unclassified;s__Fungi_unclassified
d9ad92b920c8f09c9791641778f1b9e6	d__Fungi;p__Fungi_unclassified;c__Fungi_unclassified;o__Fungi_unclassified;f__Fungi_unclassified;g__Fungi_unclassified;s__Fungi_unclassified
a2e93798da0ba07401a73e8bf0c4ed21	d__Fungi;p__Fungi_unclassified;c__Fungi_unclassified;o__Fungi_unclassified;f__Fungi_unclassified;g__Fungi_unclassified;s__Fungi_unclassified
23806693ee7a0bfcc4997fe34d75f474	d__Fungi;p__Ascomycota;c__Ascomycota_unclassified;o__Ascomycota_unclassified;f__Ascomycota_unclassified;g__Ascomycota_unclassified;s__Ascomycota_unclassified
9d2d1d6b673b4b6f184aa4613d69f56e	d__Fungi;p__Basidiomycota;c__Tremellomycetes;o__Trichosporonales;f__Trichosporonaceae;g__Asterotremella;s__Asterotremella_pseudolonga
95b4a68829a32e6add4efff9f45c270f	d__Fungi;p__Fungi_unclassified;c__Fungi_unclassified;o__Fungi_unclassified;f__Fungi_unclassified;g__Fungi_unclassified;s__Fungi_unclassified
a0b4b403b85a6fb080092e165acd6243	d__Fungi;p__Ascomycota;c__Ascomycota_unclassified;o__Ascomycota_unclassified;f__Ascomycota_unclassified;g__Ascomycota_unclassified;s__Ascomycota_unclassified
0861dfc4960e953f7051bbc447314172	d__Fungi;p__Fungi_unclassified;c__Fungi_unclassified;o__Fungi_unclassified;f__Fungi_unclassified;g__Fungi_unclassified;s__Fungi_unclassified
7776132d5bb2abeb98b0487ced58a4b8	d__Fungi;p__Fungi_unclassified;c__Fungi_unclassified;o__Fungi_unclassified;f__Fungi_unclassified;g__Fungi_unclassified;s__Fungi_unclassified
622cdcf0b34844eab59b37319a745e60	d__Fungi;p__Fungi_unclassified;c__Fungi_unclassified;o__Fungi_unclassified;f__Fungi_unclassified;g__Fungi_unclassified;s__Fungi_unclassified
dac9d2e9b8dfc4e24a0073c2aac9c0b6	d__Fungi;p__Fungi_unclassified;c__Fungi_unclassified;o__Fungi_unclassified;f__Fungi_unclassified;g__Fungi_unclassified;s__Fungi_unclassified
df05236972f80ccc0f75c6e5a1a5ff82	d__Fungi;p__Fungi_unclassified;c__Fungi_unclassified;o__Fungi_unclassified;f__Fungi_unclassified;g__Fungi_unclassified;s__Fungi_unclassified
3e8a134179f882d25a28c36a5d177a7e	d__Fungi;p__Fungi_unclassified;c__Fungi_unclassified;o__Fungi_unclassified;f__Fungi_unclassified;g__Fungi_unclassified;s__Fungi_unclassified
3aca06abc36223a642d9407d395b24ed	d__Fungi;p__Fungi_unclassified;c__Fungi_unclassified;o__Fungi_unclassified;f__Fungi_unclassified;g__Fungi_unclassified;s__Fungi_unclassified
ab0a9f7365b73aa8c1c09ec28ec823f7	d__Fungi;p__Fungi_unclassified;c__Fungi_unclassified;o__Fungi_unclassified;f__Fungi_unclassified;g__Fungi_unclassified;s__Fungi_unclassified
d7976ba434d388470542ac962a298805	d__Fungi;p__Fungi_unclassified;c__Fungi_unclassified;o__Fungi_unclassified;f__Fungi_unclassified;g__Fungi_unclassified;s__Fungi_unclassified
72f71e1d633646d821719bf3807c5e94	d__Fungi;p__Fungi_unclassified;c__Fungi_unclassified;o__Fungi_unclassified;f__Fungi_unclassified;g__Fungi_unclassified;s__Fungi_unclassified
0d5f554e1624f5ea8637a20234a2d3e5	d__Fungi;p__Fungi_unclassified;c__Fungi_unclassified;o__Fungi_unclassified;f__Fungi_unclassified;g__Fungi_unclassified;s__Fungi_unclassified
8d311ae942eecf042d6e7f3e541bd2d6	d__Fungi;p__Fungi_unclassified;c__Fungi_unclassified;o__Fungi_unclassified;f__Fungi_unclassified;g__Fungi_unclassified;s__Fungi_unclassified
a0f1f7d8107f5d5b116b8d8002c2c383	d__Fungi;p__Fungi_unclassified;c__Fungi_unclassified;o__Fungi_unclassified;f__Fungi_unclassified;g__Fungi_unclassified;s__Fungi_unclassified
345acd2d517550237ad8ff1fe9e7062e	d__Fungi;p__Ascomycota;c__Ascomycota_unclassified;o__Ascomycota_unclassified;f__Ascomycota_unclassified;g__Ascomycota_unclassified;s__Ascomycota_unclassified
e0782a002363edc26265f6237a5165c2	d__Fungi;p__Fungi_unclassified;c__Fungi_unclassified;o__Fungi_unclassified;f__Fungi_unclassified;g__Fungi_unclassified;s__Fungi_unclassified
64d88f6cead31101307aedd8dce2363b	d__Fungi;p__Fungi_unclassified;c__Fungi_unclassified;o__Fungi_unclassified;f__Fungi_unclassified;g__Fungi_unclassified;s__Fungi_unclassified
42af88d9c7a8700d09a1c618461ad2f8	d__Fungi;p__Fungi_unclassified;c__Fungi_unclassified;o__Fungi_unclassified;f__Fungi_unclassified;g__Fungi_unclassified;s__Fungi_unclassified
75baf9ea1aa705d8d581efa129879953	d__Fungi;p__Fungi_unclassified;c__Fungi_unclassified;o__Fungi_unclassified;f__Fungi_unclassified;g__Fungi_unclassified;s__Fungi_unclassified
33580be355b8edf800146ce71f66bc78	d__Fungi;p__Fungi_unclassified;c__Fungi_unclassified;o__Fungi_unclassified;f__Fungi_unclassified;g__Fungi_unclassified;s__Fungi_unclassified
4fb324971f62944175f760201405bf98	d__Fungi;p__Fungi_unclassified;c__Fungi_unclassified;o__Fungi_unclassified;f__Fungi_unclassified;g__Fungi_unclassified;s__Fungi_unclassified
d16c9c9f84ed8d3c06b8301d5c64d72f	d__Fungi;p__Ascomycota;c__Sordariomycetes;o__Hypocreales;f__Hypocreaceae;g__Hypocrea;s__Trichoderma_arundinaceum
8ab11f462ea5c5934c9cda65fd256c4f	d__Fungi;p__Ascomycota;c__Eurotiomycetes;o__Eurotiales;f__Trichocomaceae;g__Trichocomaceae_unclassified;s__Trichocomaceae_unclassified
1f7566964e4dca0c31f9b6d09380b26c	d__Fungi;p__Fungi_unclassified;c__Fungi_unclassified;o__Fungi_unclassified;f__Fungi_unclassified;g__Fungi_unclassified;s__Fungi_unclassified
228d6d6c10bce7980f918201438abc25	d__Fungi;p__Ascomycota;c__Ascomycota_unclassified;o__Ascomycota_unclassified;f__Ascomycota_unclassified;g__Ascomycota_unclassified;s__Ascomycota_unclassified
087fd66eb573b7cfebffe4c713389cae	d__Fungi;p__Fungi_unclassified;c__Fungi_unclassified;o__Fungi_unclassified;f__Fungi_unclassified;g__Fungi_unclassified;s__Fungi_unclassified
ba08a2f7d3dda5e3f62c143bf1700af1	d__Fungi;p__Fungi_unclassified;c__Fungi_unclassified;o__Fungi_unclassified;f__Fungi_unclassified;g__Fungi_unclassified;s__Fungi_unclassified
c357afa07911e22db3be6f065887733a	d__Fungi;p__Fungi_unclassified;c__Fungi_unclassified;o__Fungi_unclassified;f__Fungi_unclassified;g__Fungi_unclassified;s__Fungi_unclassified
d4b0b3acc0db9620e440661a7ca17d96	d__Fungi;p__Fungi_unclassified;c__Fungi_unclassified;o__Fungi_unclassified;f__Fungi_unclassified;g__Fungi_unclassified;s__Fungi_unclassified
14c71d96315c3ab89476051c6ef44ea7	d__Fungi;p__Fungi_unclassified;c__Fungi_unclassified;o__Fungi_unclassified;f__Fungi_unclassified;g__Fungi_unclassified;s__Fungi_unclassified
bae54a2d3c76346c44f14a3e27ad7918	d__Fungi;p__Fungi_unclassified;c__Fungi_unclassified;o__Fungi_unclassified;f__Fungi_unclassified;g__Fungi_unclassified;s__Fungi_unclassified
61b359f202b1a8df58987d78f457ed7d	d__Fungi;p__Fungi_unclassified;c__Fungi_unclassified;o__Fungi_unclassified;f__Fungi_unclassified;g__Fungi_unclassified;s__Fungi_unclassified
3d802be202502b650fc6e249c9271274	d__Fungi;p__Fungi_unclassified;c__Fungi_unclassified;o__Fungi_unclassified;f__Fungi_unclassified;g__Fungi_unclassified;s__Fungi_unclassified
9039cd5732370d34a9af0886a6603dd7	d__Fungi;p__Ascomycota;c__Ascomycota_unclassified;o__Ascomycota_unclassified;f__Ascomycota_unclassified;g__Ascomycota_unclassified;s__Ascomycota_unclassified
51b286012b6ec5ac5e887e225dde407f	d__Fungi;p__Fungi_unclassified;c__Fungi_unclassified;o__Fungi_unclassified;f__Fungi_unclassified;g__Fungi_unclassified;s__Fungi_unclassified
8f1fc1302f142fbf54c0d69911f31db9	d__Fungi;p__Fungi_unclassified;c__Fungi_unclassified;o__Fungi_unclassified;f__Fungi_unclassified;g__Fungi_unclassified;s__Fungi_unclassified
3bb6e47b047dae0562bb0507dadb85cc	d__Fungi;p__Fungi_unclassified;c__Fungi_unclassified;o__Fungi_unclassified;f__Fungi_unclassified;g__Fungi_unclassified;s__Fungi_unclassified
c2b3668e8a2f71734c4a23df3970c4b5	d__Fungi;p__Fungi_unclassified;c__Fungi_unclassified;o__Fungi_unclassified;f__Fungi_unclassified;g__Fungi_unclassified;s__Fungi_unclassified
bb3396346221a8c35ac511ee44ae7b7b	d__Fungi;p__Ascomycota;c__Eurotiomycetes;o__Eurotiales;f__Trichocomaceae;g__Aspergillus;s__Aspergillus_penicillioides
d085c66ab2ba3235c25f972dfdfe7534	d__Fungi;p__Fungi_unclassified;c__Fungi_unclassified;o__Fungi_unclassified;f__Fungi_unclassified;g__Fungi_unclassified;s__Fungi_unclassified
915c2dbb3f534447e8cf9eed28f9f102	d__Fungi;p__Basidiomycota;c__Basidiomycota_unclassified;o__Basidiomycota_unclassified;f__Basidiomycota_unclassified;g__Basidiomycota_unclassified;s__Basidiomycota_unclassified
942f09867aa34d84d6cd4dc5add3ce24	d__Fungi;p__Fungi_unclassified;c__Fungi_unclassified;o__Fungi_unclassified;f__Fungi_unclassified;g__Fungi_unclassified;s__Fungi_unclassified
cf6c15e86af22803947e18a1df9e6c84	d__Fungi;p__Ascomycota;c__Dothideomycetes;o__Pleosporales;f__Sporormiaceae;g__Sporormiaceae_unclassified;s__Sporormiaceae_unclassified
d988b66bc7978ced192215ead78ef8c7	d__Fungi;p__Fungi_unclassified;c__Fungi_unclassified;o__Fungi_unclassified;f__Fungi_unclassified;g__Fungi_unclassified;s__Fungi_unclassified
465edfe4714c530d1b44b4dc87a5083d	d__Fungi;p__Fungi_unclassified;c__Fungi_unclassified;o__Fungi_unclassified;f__Fungi_unclassified;g__Fungi_unclassified;s__Fungi_unclassified
d728610184b66418de82d6470e0c1375	d__Fungi;p__Fungi_unclassified;c__Fungi_unclassified;o__Fungi_unclassified;f__Fungi_unclassified;g__Fungi_unclassified;s__Fungi_unclassified
03c396a3a7d468a237b2961429ec9cd6	d__Fungi;p__Ascomycota;c__Eurotiomycetes;o__Eurotiales;f__Trichocomaceae;g__Penicillium;s__Penicillium_coffeae
9f1851dfa775cc7cac671366bdf6615a	d__Fungi;p__Fungi_unclassified;c__Fungi_unclassified;o__Fungi_unclassified;f__Fungi_unclassified;g__Fungi_unclassified;s__Fungi_unclassified
a72b2644a1761dc6df32af6061abcf98	d__Fungi;p__Ascomycota;c__Dothideomycetes;o__Capnodiales;f__Teratosphaeriaceae;g__Teratosphaeria;s__Teratosphaeria_unclassified
f4ec1f4a6045c9ea99c46e3b30672a90	d__Fungi;p__Ascomycota;c__Ascomycota_unclassified;o__Ascomycota_unclassified;f__Ascomycota_unclassified;g__Ascomycota_unclassified;s__Ascomycota_unclassified
f84d151cf315de08e9a4ba918f8862e7	d__Fungi;p__Fungi_unclassified;c__Fungi_unclassified;o__Fungi_unclassified;f__Fungi_unclassified;g__Fungi_unclassified;s__Fungi_unclassified
fb946b68aef77c5a7f3bc3c955a009c6	d__Fungi;p__Ascomycota;c__Sordariomycetes;o__Sordariales;f__Lasiosphaeriaceae;g__Fimetariella;s__Fimetariella_rabenhorstii
9f48467614b29be63f837f5246dfa983	d__Fungi;p__Fungi_unclassified;c__Fungi_unclassified;o__Fungi_unclassified;f__Fungi_unclassified;g__Fungi_unclassified;s__Fungi_unclassified
4aa875f597e9d8edea2e4639e1235312	d__Fungi;p__Fungi_unclassified;c__Fungi_unclassified;o__Fungi_unclassified;f__Fungi_unclassified;g__Fungi_unclassified;s__Fungi_unclassified
161c1298f2ced30c1d68b95e554ff16e	d__Fungi;p__Ascomycota;c__Ascomycota_unclassified;o__Ascomycota_unclassified;f__Ascomycota_unclassified;g__Ascomycota_unclassified;s__Ascomycota_unclassified
e4369f5e6f78239a6b1691af2ddc0dc1	d__Fungi;p__Ascomycota;c__Dothideomycetes;o__Capnodiales;f__Mycosphaerellaceae;g__Mycosphaerella;s__Mycosphaerella_crystallina
e785d28b4b57bd51f2d9228cd60498c5	d__Fungi;p__Fungi_unclassified;c__Fungi_unclassified;o__Fungi_unclassified;f__Fungi_unclassified;g__Fungi_unclassified;s__Fungi_unclassified
f77d722017ae0cdf26b769a12c7c0040	d__Fungi;p__Fungi_unclassified;c__Fungi_unclassified;o__Fungi_unclassified;f__Fungi_unclassified;g__Fungi_unclassified;s__Fungi_unclassified
44b2c5f00bae863f5b15df898cf6e530	d__Fungi;p__Fungi_unclassified;c__Fungi_unclassified;o__Fungi_unclassified;f__Fungi_unclassified;g__Fungi_unclassified;s__Fungi_unclassified
26c5fd4418bcabf05423eb436b369df2	d__Fungi;p__Fungi_unclassified;c__Fungi_unclassified;o__Fungi_unclassified;f__Fungi_unclassified;g__Fungi_unclassified;s__Fungi_unclassified
5349cb626f5cbbc574d4d00ad7dd5fa0	d__Fungi;p__Ascomycota;c__Dothideomycetes;o__Pleosporales;f__Pleosporaceae;g__Cochliobolus;s__Cochliobolus_nisikadoi
bdf8f07dfb9b24c30606fa33a2b221b9	d__Fungi;p__Fungi_unclassified;c__Fungi_unclassified;o__Fungi_unclassified;f__Fungi_unclassified;g__Fungi_unclassified;s__Fungi_unclassified
42c5ed4864c8f501b3c09098c4d30bbd	d__Fungi;p__Basidiomycota;c__Basidiomycota_unclassified;o__Basidiomycota_unclassified;f__Basidiomycota_unclassified;g__Basidiomycota_unclassified;s__Basidiomycota_unclassified
9eed6368e89f9fdea986f1e0d857d082	d__Fungi;p__Fungi_unclassified;c__Fungi_unclassified;o__Fungi_unclassified;f__Fungi_unclassified;g__Fungi_unclassified;s__Fungi_unclassified
feac4f848c5bc91b5b8ec016cef4a703	d__Fungi;p__Fungi_unclassified;c__Fungi_unclassified;o__Fungi_unclassified;f__Fungi_unclassified;g__Fungi_unclassified;s__Fungi_unclassified
d75750ed5da004fc644c909ae5474136	d__Fungi;p__Ascomycota;c__Ascomycota_unclassified;o__Ascomycota_unclassified;f__Ascomycota_unclassified;g__Ascomycota_unclassified;s__Ascomycota_unclassified
139d6681f2523f6aa7308feb5c5d12c8	d__Fungi;p__Ascomycota;c__Ascomycota_unclassified;o__Ascomycota_unclassified;f__Ascomycota_unclassified;g__Ascomycota_unclassified;s__Ascomycota_unclassified
56829b91b60acf80ee96451ad16c798e	d__Fungi;p__Fungi_unclassified;c__Fungi_unclassified;o__Fungi_unclassified;f__Fungi_unclassified;g__Fungi_unclassified;s__Fungi_unclassified
b9f9ce56770ce13395a830d6bfc5892d	d__Fungi;p__Fungi_unclassified;c__Fungi_unclassified;o__Fungi_unclassified;f__Fungi_unclassified;g__Fungi_unclassified;s__Fungi_unclassified
53a5c1b4b83a85d587e55aafb895c9b8	d__Fungi;p__Fungi_unclassified;c__Fungi_unclassified;o__Fungi_unclassified;f__Fungi_unclassified;g__Fungi_unclassified;s__Fungi_unclassified
adb785a6b69b833c6cab047296e37cb8	d__Fungi;p__Fungi_unclassified;c__Fungi_unclassified;o__Fungi_unclassified;f__Fungi_unclassified;g__Fungi_unclassified;s__Fungi_unclassified
03096ea058d453fcbccceca269cdcd16	d__Fungi;p__Fungi_unclassified;c__Fungi_unclassified;o__Fungi_unclassified;f__Fungi_unclassified;g__Fungi_unclassified;s__Fungi_unclassified
be71d60921fc56f63aec0259fd5582bd	d__Fungi;p__Fungi_unclassified;c__Fungi_unclassified;o__Fungi_unclassified;f__Fungi_unclassified;g__Fungi_unclassified;s__Fungi_unclassified
fa09625ef2aac49be39f34421ab4718a	d__Fungi;p__Fungi_unclassified;c__Fungi_unclassified;o__Fungi_unclassified;f__Fungi_unclassified;g__Fungi_unclassified;s__Fungi_unclassified
13933b12304e7f1faec8b9b775759e14	d__Fungi;p__Fungi_unclassified;c__Fungi_unclassified;o__Fungi_unclassified;f__Fungi_unclassified;g__Fungi_unclassified;s__Fungi_unclassified
324be33daa6f937ef62ecf07491dc366	d__Fungi;p__Fungi_unclassified;c__Fungi_unclassified;o__Fungi_unclassified;f__Fungi_unclassified;g__Fungi_unclassified;s__Fungi_unclassified
a57f2123b2d364c2d25ae36923736fe0	d__Fungi;p__Fungi_unclassified;c__Fungi_unclassified;o__Fungi_unclassified;f__Fungi_unclassified;g__Fungi_unclassified;s__Fungi_unclassified
5c9178e42c3f98d0232155118a8f1ab0	d__Fungi;p__Fungi_unclassified;c__Fungi_unclassified;o__Fungi_unclassified;f__Fungi_unclassified;g__Fungi_unclassified;s__Fungi_unclassified
7e8430654037184f05afb2dff04db09b	d__Fungi;p__Fungi_unclassified;c__Fungi_unclassified;o__Fungi_unclassified;f__Fungi_unclassified;g__Fungi_unclassified;s__Fungi_unclassified
0da090262d9cc20c42c0c2acdcf97b58	d__Fungi;p__Fungi_unclassified;c__Fungi_unclassified;o__Fungi_unclassified;f__Fungi_unclassified;g__Fungi_unclassified;s__Fungi_unclassified
4de00f371518ded47bd3b34d187977a6	d__Fungi;p__Ascomycota;c__Saccharomycetes;o__Saccharomycetales;f__Saccharomycetaceae;g__Zygosaccharomyces;s__Zygosaccharomyces_siamensis
7ab7d4ca869148af724c947a4fe1a717	d__Fungi;p__Fungi_unclassified;c__Fungi_unclassified;o__Fungi_unclassified;f__Fungi_unclassified;g__Fungi_unclassified;s__Fungi_unclassified
f81150c853fcdaef78710ffe3637775e	d__Fungi;p__Fungi_unclassified;c__Fungi_unclassified;o__Fungi_unclassified;f__Fungi_unclassified;g__Fungi_unclassified;s__Fungi_unclassified
be5fccf9d145f9a0c5b12803f6d170ee	d__Fungi;p__Ascomycota;c__Pezizomycetes;o__Pezizales;f__Pyronemataceae;g__Scutellinia;s__Scutellinia_scutellata
9ef6eca62a3f3a772f1e57dff1773745	d__Fungi;p__Fungi_unclassified;c__Fungi_unclassified;o__Fungi_unclassified;f__Fungi_unclassified;g__Fungi_unclassified;s__Fungi_unclassified
1926a543fddbb6bb764aeec3df198d4c	d__Fungi;p__Fungi_unclassified;c__Fungi_unclassified;o__Fungi_unclassified;f__Fungi_unclassified;g__Fungi_unclassified;s__Fungi_unclassified
210e41c10c96637301948d93045a8d8e	d__Fungi;p__Ascomycota;c__Ascomycota_unclassified;o__Ascomycota_unclassified;f__Ascomycota_unclassified;g__Ascomycota_unclassified;s__Ascomycota_unclassified
bd4cfbe8ef1cf0fc6bb27b6fef6f8872	d__Fungi;p__Fungi_unclassified;c__Fungi_unclassified;o__Fungi_unclassified;f__Fungi_unclassified;g__Fungi_unclassified;s__Fungi_unclassified
4ccabbc17e1758045863cf9bb75a88fd	d__Fungi;p__Fungi_unclassified;c__Fungi_unclassified;o__Fungi_unclassified;f__Fungi_unclassified;g__Fungi_unclassified;s__Fungi_unclassified
36f325ecabdbb8453040803e4236eec6	d__Fungi;p__Fungi_unclassified;c__Fungi_unclassified;o__Fungi_unclassified;f__Fungi_unclassified;g__Fungi_unclassified;s__Fungi_unclassified
a65fc66ab931a8cc20a20a450ddf15b8	d__Fungi;p__Fungi_unclassified;c__Fungi_unclassified;o__Fungi_unclassified;f__Fungi_unclassified;g__Fungi_unclassified;s__Fungi_unclassified
493dbee4b32daaa3872802ddf746c1f9	d__Fungi;p__Fungi_unclassified;c__Fungi_unclassified;o__Fungi_unclassified;f__Fungi_unclassified;g__Fungi_unclassified;s__Fungi_unclassified
6ebacefc9adbf4a95a0934f7d5ab5176	d__Fungi;p__Fungi_unclassified;c__Fungi_unclassified;o__Fungi_unclassified;f__Fungi_unclassified;g__Fungi_unclassified;s__Fungi_unclassified
9752d3413d531ffd7f16231818d2df4a	d__Fungi;p__Fungi_unclassified;c__Fungi_unclassified;o__Fungi_unclassified;f__Fungi_unclassified;g__Fungi_unclassified;s__Fungi_unclassified
5d884a98590a6a892bea7a3ae5bea63c	d__Fungi;p__Fungi_unclassified;c__Fungi_unclassified;o__Fungi_unclassified;f__Fungi_unclassified;g__Fungi_unclassified;s__Fungi_unclassified
fc9cea6cbd737315dde8a9ec9f477d6e	d__Fungi;p__Ascomycota;c__Ascomycota_unclassified;o__Ascomycota_unclassified;f__Ascomycota_unclassified;g__Ascomycota_unclassified;s__Ascomycota_unclassified
96d1ac80c74d0e4cfd0a34841041a210	d__Fungi;p__Fungi_unclassified;c__Fungi_unclassified;o__Fungi_unclassified;f__Fungi_unclassified;g__Fungi_unclassified;s__Fungi_unclassified
635033aee340ab8a85bcf65547b39710	d__Fungi;p__Basidiomycota;c__Basidiomycota_unclassified;o__Basidiomycota_unclassified;f__Basidiomycota_unclassified;g__Basidiomycota_unclassified;s__Basidiomycota_unclassified
beffb8753870b3baf4372004d45f7749	d__Fungi;p__Ascomycota;c__Ascomycota_unclassified;o__Ascomycota_unclassified;f__Ascomycota_unclassified;g__Ascomycota_unclassified;s__Ascomycota_unclassified
b0beee2554ef20eb9be400fb52bb8d21	d__Fungi;p__Fungi_unclassified;c__Fungi_unclassified;o__Fungi_unclassified;f__Fungi_unclassified;g__Fungi_unclassified;s__Fungi_unclassified
6cc2c806315798b4ffe1da179ea907cd	d__Fungi;p__Fungi_unclassified;c__Fungi_unclassified;o__Fungi_unclassified;f__Fungi_unclassified;g__Fungi_unclassified;s__Fungi_unclassified
d9e9cc8c4786e685772887801d85aa39	d__Fungi;p__Ascomycota;c__Dothideomycetes;o__Pleosporales;f__Montagnulaceae;g__Paraconiothyrium;s__Paraconiothyrium_cyclothyrioides
62676e9c8583b6379bd3afd248f9cf4c	d__Fungi;p__Fungi_unclassified;c__Fungi_unclassified;o__Fungi_unclassified;f__Fungi_unclassified;g__Fungi_unclassified;s__Fungi_unclassified
6d8ecfb3f33f559e87966bb18b0e8bc3	d__Fungi;p__Ascomycota;c__Ascomycota_unclassified;o__Ascomycota_unclassified;f__Ascomycota_unclassified;g__Ascomycota_unclassified;s__Ascomycota_unclassified
eee3d8387ff8c967a5fb26599aa54b2b	d__Fungi;p__Fungi_unclassified;c__Fungi_unclassified;o__Fungi_unclassified;f__Fungi_unclassified;g__Fungi_unclassified;s__Fungi_unclassified
09af8923b8de494584107ad7149a05fa	d__Fungi;p__Fungi_unclassified;c__Fungi_unclassified;o__Fungi_unclassified;f__Fungi_unclassified;g__Fungi_unclassified;s__Fungi_unclassified
aa26ce35763877d26b042ea103e04401	d__Fungi;p__Fungi_unclassified;c__Fungi_unclassified;o__Fungi_unclassified;f__Fungi_unclassified;g__Fungi_unclassified;s__Fungi_unclassified
b340a16f8a7decb7b7e1f510361518c8	d__Fungi;p__Ascomycota;c__Pezizomycetes;o__Pezizales;f__Pyronemataceae;g__Scutellinia;s__Scutellinia_scutellata
d40bd5611d574f94a819a3f97f582f7b	d__Fungi;p__Fungi_unclassified;c__Fungi_unclassified;o__Fungi_unclassified;f__Fungi_unclassified;g__Fungi_unclassified;s__Fungi_unclassified
14500b8c892ccd78958c4621c40b07a2	d__Fungi;p__Fungi_unclassified;c__Fungi_unclassified;o__Fungi_unclassified;f__Fungi_unclassified;g__Fungi_unclassified;s__Fungi_unclassified
5f8e509f1e2eea85f495f52df30d43b0	d__Fungi;p__Fungi_unclassified;c__Fungi_unclassified;o__Fungi_unclassified;f__Fungi_unclassified;g__Fungi_unclassified;s__Fungi_unclassified
e1399293cb09418b518b5aa7c2693b42	d__Fungi;p__Fungi_unclassified;c__Fungi_unclassified;o__Fungi_unclassified;f__Fungi_unclassified;g__Fungi_unclassified;s__Fungi_unclassified
871f075b142b673bb6bf8bfd512c7598	d__Fungi;p__Fungi_unclassified;c__Fungi_unclassified;o__Fungi_unclassified;f__Fungi_unclassified;g__Fungi_unclassified;s__Fungi_unclassified
79b6d700f28f1a068b6903f89f34da82	d__Fungi;p__Fungi_unclassified;c__Fungi_unclassified;o__Fungi_unclassified;f__Fungi_unclassified;g__Fungi_unclassified;s__Fungi_unclassified
ae53121a924982cb76bb6b305248d50b	d__Fungi;p__Fungi_unclassified;c__Fungi_unclassified;o__Fungi_unclassified;f__Fungi_unclassified;g__Fungi_unclassified;s__Fungi_unclassified
04b69de47c7653810e25316e8e25bb8e	d__Fungi;p__Ascomycota;c__Eurotiomycetes;o__Eurotiales;f__Trichocomaceae;g__Aspergillus;s__Aspergillus_candidus
684c2c9b058e3b511dfc30855d463e8d	d__Fungi;p__Fungi_unclassified;c__Fungi_unclassified;o__Fungi_unclassified;f__Fungi_unclassified;g__Fungi_unclassified;s__Fungi_unclassified
d0d6e7b9f24f92c6dd5ed9185136ba5a	d__Fungi;p__Basidiomycota;c__Agaricomycetes;o__Phallales;f__Phallaceae;g__Dictyophora;s__Dictyophora_echinovolvata
3c9ec6de090a4ca62c6cd42821d6c6ea	d__Fungi;p__Mucoromycota;c__Mucoromycotina_Incertae_sedis;o__Mucorales;f__Mucoraceae;g__Mucor;s__Mucor_sp_JJP_2009a
7ad2ef2cbc48061c83a43bfb11c4c1c8	d__Fungi;p__Fungi_unclassified;c__Fungi_unclassified;o__Fungi_unclassified;f__Fungi_unclassified;g__Fungi_unclassified;s__Fungi_unclassified
58dbc7edbc0e747e1c62d03897617ecd	d__Fungi;p__Ascomycota;c__Dothideomycetes;o__Pleosporales;f__Pleosporaceae;g__Cochliobolus;s__Cochliobolus_nisikadoi
a68123ab84663ded33f60f424d83c0b5	d__Fungi;p__Fungi_unclassified;c__Fungi_unclassified;o__Fungi_unclassified;f__Fungi_unclassified;g__Fungi_unclassified;s__Fungi_unclassified
6942e722e3b9b9892a450661a3e7d1f1	d__Fungi;p__Fungi_unclassified;c__Fungi_unclassified;o__Fungi_unclassified;f__Fungi_unclassified;g__Fungi_unclassified;s__Fungi_unclassified
64544fadfdbf401c54b1e0f734f40d42	d__Fungi;p__Fungi_unclassified;c__Fungi_unclassified;o__Fungi_unclassified;f__Fungi_unclassified;g__Fungi_unclassified;s__Fungi_unclassified
b221efeff40354201be5ce811bd35df8	d__Fungi;p__Fungi_unclassified;c__Fungi_unclassified;o__Fungi_unclassified;f__Fungi_unclassified;g__Fungi_unclassified;s__Fungi_unclassified
1306efbf08e8f2cf31c0458362f89c32	d__Fungi;p__Fungi_unclassified;c__Fungi_unclassified;o__Fungi_unclassified;f__Fungi_unclassified;g__Fungi_unclassified;s__Fungi_unclassified
ee573396ef9a5bcd8330560386e86010	d__Fungi;p__Fungi_unclassified;c__Fungi_unclassified;o__Fungi_unclassified;f__Fungi_unclassified;g__Fungi_unclassified;s__Fungi_unclassified
4e835d3f9b2d9af8e7ccbc9f0d2977fe	d__Fungi;p__Basidiomycota;c__Ustilaginomycotina_Incertae_sedis;o__Malasseziales;f__Malasseziales_Incertae_sedis;g__Malassezia;s__Malassezia_restricta
3d0713ad2a59965a5634a25963366ccc	d__Fungi;p__Fungi_unclassified;c__Fungi_unclassified;o__Fungi_unclassified;f__Fungi_unclassified;g__Fungi_unclassified;s__Fungi_unclassified
98713eed7325c2ead62e8a8ca37aba54	d__Fungi;p__Basidiomycota;c__Tremellomycetes;o__Tremellales;f__Tremellaceae;g__Cryptococcus;s__Cryptococcus_unclassified
ee0e3e6d9d108067129b628e03c2a1b3	d__Fungi;p__Fungi_unclassified;c__Fungi_unclassified;o__Fungi_unclassified;f__Fungi_unclassified;g__Fungi_unclassified;s__Fungi_unclassified
60d949824e6543b2b3d7854185985242	d__Fungi;p__Ascomycota;c__Sordariomycetes;o__Hypocreales;f__Hypocreaceae;g__Hypocrea;s__Hypocrea_orientalis
9876c5eea3d605f1636ce6ec17aca44e	d__Fungi;p__Fungi_unclassified;c__Fungi_unclassified;o__Fungi_unclassified;f__Fungi_unclassified;g__Fungi_unclassified;s__Fungi_unclassified
6f1f6d1ece0273ecee0f12ca3193d761	d__Fungi;p__Fungi_unclassified;c__Fungi_unclassified;o__Fungi_unclassified;f__Fungi_unclassified;g__Fungi_unclassified;s__Fungi_unclassified
19a09a5fbe388c00cea45517fce12250	d__Fungi;p__Fungi_unclassified;c__Fungi_unclassified;o__Fungi_unclassified;f__Fungi_unclassified;g__Fungi_unclassified;s__Fungi_unclassified
120ed42f0b318e0fe3461b8df13f9cba	d__Fungi;p__Fungi_unclassified;c__Fungi_unclassified;o__Fungi_unclassified;f__Fungi_unclassified;g__Fungi_unclassified;s__Fungi_unclassified
1fab90dc7171b679bfebaf513748ae1e	d__Fungi;p__Fungi_unclassified;c__Fungi_unclassified;o__Fungi_unclassified;f__Fungi_unclassified;g__Fungi_unclassified;s__Fungi_unclassified
9c18d788492be82cfce14c19e3e30fdd	d__Fungi;p__Fungi_unclassified;c__Fungi_unclassified;o__Fungi_unclassified;f__Fungi_unclassified;g__Fungi_unclassified;s__Fungi_unclassified
d353ed9890cf357a7e02ea31aadb1b6c	d__Fungi;p__Fungi_unclassified;c__Fungi_unclassified;o__Fungi_unclassified;f__Fungi_unclassified;g__Fungi_unclassified;s__Fungi_unclassified
237531e310069335020551ac282118fe	d__Fungi;p__Fungi_unclassified;c__Fungi_unclassified;o__Fungi_unclassified;f__Fungi_unclassified;g__Fungi_unclassified;s__Fungi_unclassified
3ff7a507fe53f2a76fae33c5ed49520f	d__Fungi;p__Fungi_unclassified;c__Fungi_unclassified;o__Fungi_unclassified;f__Fungi_unclassified;g__Fungi_unclassified;s__Fungi_unclassified
e2b88056f4ee088f7c2608923bc7944b	d__Fungi;p__Fungi_unclassified;c__Fungi_unclassified;o__Fungi_unclassified;f__Fungi_unclassified;g__Fungi_unclassified;s__Fungi_unclassified
abd1ddc141130319c1a00017d0e10551	d__Fungi;p__Fungi_unclassified;c__Fungi_unclassified;o__Fungi_unclassified;f__Fungi_unclassified;g__Fungi_unclassified;s__Fungi_unclassified
16a2eb108966f5b1aa311bc9e6ec1706	d__Fungi;p__Fungi_unclassified;c__Fungi_unclassified;o__Fungi_unclassified;f__Fungi_unclassified;g__Fungi_unclassified;s__Fungi_unclassified
8fccd969dff27cf02c3d65533f9de3e5	d__Fungi;p__Fungi_unclassified;c__Fungi_unclassified;o__Fungi_unclassified;f__Fungi_unclassified;g__Fungi_unclassified;s__Fungi_unclassified
c11510bf4a8e41de1b216568c7d31168	d__Fungi;p__Ascomycota;c__Saccharomycetes;o__Saccharomycetales;f__Saccharomycetaceae;g__Saccharomyces;s__Saccharomyces_unclassified
611ae54c347289d45b9a2f9f1ccc7005	d__Fungi;p__Fungi_unclassified;c__Fungi_unclassified;o__Fungi_unclassified;f__Fungi_unclassified;g__Fungi_unclassified;s__Fungi_unclassified
2434da3132f0014b8c64ed357e93eb56	d__Fungi;p__Fungi_unclassified;c__Fungi_unclassified;o__Fungi_unclassified;f__Fungi_unclassified;g__Fungi_unclassified;s__Fungi_unclassified
870acc0786d6690c158f251160ce52e2	d__Fungi;p__Fungi_unclassified;c__Fungi_unclassified;o__Fungi_unclassified;f__Fungi_unclassified;g__Fungi_unclassified;s__Fungi_unclassified
977fdf124e39b7e332ca1cd582e9c584	d__Fungi;p__Ascomycota;c__Eurotiomycetes;o__Eurotiales;f__Trichocomaceae;g__Aspergillus;s__Aspergillus_aculeatus
e10ca6927a762e134757d81e2e73032a	d__Fungi;p__Fungi_unclassified;c__Fungi_unclassified;o__Fungi_unclassified;f__Fungi_unclassified;g__Fungi_unclassified;s__Fungi_unclassified
491532f464da4f814488f9cb727e647c	d__Fungi;p__Fungi_unclassified;c__Fungi_unclassified;o__Fungi_unclassified;f__Fungi_unclassified;g__Fungi_unclassified;s__Fungi_unclassified
25de12b518c309d843291767bac287b4	d__Fungi;p__Ascomycota;c__Ascomycota_unclassified;o__Ascomycota_unclassified;f__Ascomycota_unclassified;g__Ascomycota_unclassified;s__Ascomycota_unclassified
3ac1319faa88f3e7d2315ee0d4668157	d__Fungi;p__Fungi_unclassified;c__Fungi_unclassified;o__Fungi_unclassified;f__Fungi_unclassified;g__Fungi_unclassified;s__Fungi_unclassified
798af221cfecd20f6bf02ddee2aeeb7b	d__Fungi;p__Fungi_unclassified;c__Fungi_unclassified;o__Fungi_unclassified;f__Fungi_unclassified;g__Fungi_unclassified;s__Fungi_unclassified
5a1f752f8e5ca49a0d0d5328c336d5c4	d__Fungi;p__Fungi_unclassified;c__Fungi_unclassified;o__Fungi_unclassified;f__Fungi_unclassified;g__Fungi_unclassified;s__Fungi_unclassified
1223433e8c957cf31bf20cc97edcfcec	d__Fungi;p__Fungi_unclassified;c__Fungi_unclassified;o__Fungi_unclassified;f__Fungi_unclassified;g__Fungi_unclassified;s__Fungi_unclassified
690d78c9b6b6d62b9157cefe944a8488	d__Fungi;p__Fungi_unclassified;c__Fungi_unclassified;o__Fungi_unclassified;f__Fungi_unclassified;g__Fungi_unclassified;s__Fungi_unclassified
12b3b256a0f80be7d521f1574422605c	d__Fungi;p__Fungi_unclassified;c__Fungi_unclassified;o__Fungi_unclassified;f__Fungi_unclassified;g__Fungi_unclassified;s__Fungi_unclassified
6613095d7d51067307fa8020e57bb330	d__Fungi;p__Fungi_unclassified;c__Fungi_unclassified;o__Fungi_unclassified;f__Fungi_unclassified;g__Fungi_unclassified;s__Fungi_unclassified
9a4ecdd066f0e548a534eaf7db5c51b2	d__Fungi;p__Chytridiomycota;c__Chytridiomycota_unclassified;o__Chytridiomycota_unclassified;f__Chytridiomycota_unclassified;g__Chytridiomycota_unclassified;s__Chytridiomycota_unclassified
599d954d272edc0040f5500117fc1624	d__Fungi;p__Ascomycota;c__Eurotiomycetes;o__Eurotiales;f__Trichocomaceae;g__Trichocomaceae_unclassified;s__Trichocomaceae_unclassified
cb4b559bfeec7cac8a7ac81423303a20	d__Fungi;p__Fungi_unclassified;c__Fungi_unclassified;o__Fungi_unclassified;f__Fungi_unclassified;g__Fungi_unclassified;s__Fungi_unclassified
86f83cc8bdd31a810a2c68a0bdd493db	d__Fungi;p__Fungi_unclassified;c__Fungi_unclassified;o__Fungi_unclassified;f__Fungi_unclassified;g__Fungi_unclassified;s__Fungi_unclassified
ec6ba070e289a78c0f4fc92e0cb0cab9	d__Fungi;p__Fungi_unclassified;c__Fungi_unclassified;o__Fungi_unclassified;f__Fungi_unclassified;g__Fungi_unclassified;s__Fungi_unclassified
a10945030c54b6c799dd3a228101a376	d__Fungi;p__Fungi_unclassified;c__Fungi_unclassified;o__Fungi_unclassified;f__Fungi_unclassified;g__Fungi_unclassified;s__Fungi_unclassified
22dd5a4ad7307d47b57540b49c0ba1b3	d__Fungi;p__Fungi_unclassified;c__Fungi_unclassified;o__Fungi_unclassified;f__Fungi_unclassified;g__Fungi_unclassified;s__Fungi_unclassified
78c177a622649ace35850885a6258ef5	d__Fungi;p__Fungi_unclassified;c__Fungi_unclassified;o__Fungi_unclassified;f__Fungi_unclassified;g__Fungi_unclassified;s__Fungi_unclassified
832ec659cbc14a479eb4eeecc66c55fb	d__Fungi;p__Fungi_unclassified;c__Fungi_unclassified;o__Fungi_unclassified;f__Fungi_unclassified;g__Fungi_unclassified;s__Fungi_unclassified
f40bd8bc7e6ecab26573ef3f30069b9f	d__Fungi;p__Fungi_unclassified;c__Fungi_unclassified;o__Fungi_unclassified;f__Fungi_unclassified;g__Fungi_unclassified;s__Fungi_unclassified
8040bb294373414fafa404a0474e9a46	d__Fungi;p__Fungi_unclassified;c__Fungi_unclassified;o__Fungi_unclassified;f__Fungi_unclassified;g__Fungi_unclassified;s__Fungi_unclassified
822b9704b1bf01f7f388fb590aab151b	d__Fungi;p__Fungi_unclassified;c__Fungi_unclassified;o__Fungi_unclassified;f__Fungi_unclassified;g__Fungi_unclassified;s__Fungi_unclassified
76bc8603e8ec5cb8411474418460ea91	d__Fungi;p__Ascomycota;c__Leotiomycetes;o__Helotiales;f__Dermateaceae;g__Mollisia;s__Mollisia_dextrinospora
9d8e23492266199f9802bd3f72699b83	d__Fungi;p__Fungi_unclassified;c__Fungi_unclassified;o__Fungi_unclassified;f__Fungi_unclassified;g__Fungi_unclassified;s__Fungi_unclassified
eff169b2d1bb7b2acd8dd497975376ab	d__Fungi;p__Ascomycota;c__Saccharomycetes;o__Saccharomycetales;f__Saccharomycetaceae;g__Zygosaccharomyces;s__Zygosaccharomyces_siamensis
535e67d270e1780a260ae7f4b90df666	d__Fungi;p__Fungi_unclassified;c__Fungi_unclassified;o__Fungi_unclassified;f__Fungi_unclassified;g__Fungi_unclassified;s__Fungi_unclassified
80e9d97d15cdd870bee5503a90eea2b9	d__Fungi;p__Fungi_unclassified;c__Fungi_unclassified;o__Fungi_unclassified;f__Fungi_unclassified;g__Fungi_unclassified;s__Fungi_unclassified
3f994a2cc9e9e457dfa9986774e3599c	d__Fungi;p__Fungi_unclassified;c__Fungi_unclassified;o__Fungi_unclassified;f__Fungi_unclassified;g__Fungi_unclassified;s__Fungi_unclassified
d4fa95343616f0ead846ea2590d7527c	d__Fungi;p__Fungi_unclassified;c__Fungi_unclassified;o__Fungi_unclassified;f__Fungi_unclassified;g__Fungi_unclassified;s__Fungi_unclassified
d3e7d1c25d3a3776cd59d0f5a636dd99	d__Fungi;p__Fungi_unclassified;c__Fungi_unclassified;o__Fungi_unclassified;f__Fungi_unclassified;g__Fungi_unclassified;s__Fungi_unclassified
c6916dc9c3a892fad251c541e2728d04	d__Fungi;p__Fungi_unclassified;c__Fungi_unclassified;o__Fungi_unclassified;f__Fungi_unclassified;g__Fungi_unclassified;s__Fungi_unclassified
fc5862ba3e82748c711ae163167965eb	d__Fungi;p__Fungi_unclassified;c__Fungi_unclassified;o__Fungi_unclassified;f__Fungi_unclassified;g__Fungi_unclassified;s__Fungi_unclassified
de54d6fff3f5efd8d4ef15019109071a	d__Fungi;p__Fungi_unclassified;c__Fungi_unclassified;o__Fungi_unclassified;f__Fungi_unclassified;g__Fungi_unclassified;s__Fungi_unclassified
429e74ed9e12a742301d0ada19f20af2	d__Fungi;p__Fungi_unclassified;c__Fungi_unclassified;o__Fungi_unclassified;f__Fungi_unclassified;g__Fungi_unclassified;s__Fungi_unclassified
9286a4b2e55c1c28d5ba93e15e008865	d__Fungi;p__Basidiomycota;c__Ustilaginomycotina_Incertae_sedis;o__Malasseziales;f__Malasseziales_Incertae_sedis;g__Malassezia;s__Malassezia_dermatis
dbc107ec1b540c7609aac6d3b9d295ab	d__Fungi;p__Fungi_unclassified;c__Fungi_unclassified;o__Fungi_unclassified;f__Fungi_unclassified;g__Fungi_unclassified;s__Fungi_unclassified
a0bae8ec76511606b5ace4ca805a8c6a	d__Fungi;p__Fungi_unclassified;c__Fungi_unclassified;o__Fungi_unclassified;f__Fungi_unclassified;g__Fungi_unclassified;s__Fungi_unclassified
778a6f3bb7ab86a71f250c8f6e350ef6	d__Fungi;p__Fungi_unclassified;c__Fungi_unclassified;o__Fungi_unclassified;f__Fungi_unclassified;g__Fungi_unclassified;s__Fungi_unclassified
9f6a16c8b6bd435053e2df087e652a85	d__Fungi;p__Fungi_unclassified;c__Fungi_unclassified;o__Fungi_unclassified;f__Fungi_unclassified;g__Fungi_unclassified;s__Fungi_unclassified
bd34366d89a2a8b2011f6e6b3b90c161	d__Fungi;p__Fungi_unclassified;c__Fungi_unclassified;o__Fungi_unclassified;f__Fungi_unclassified;g__Fungi_unclassified;s__Fungi_unclassified
7302b6850b3a28f07dc83141d6146777	d__Fungi;p__Basidiomycota;c__Agaricomycetes;o__Polyporales;f__Steccherinaceae;g__Irpex;s__Irpex_lacteus
ec99b1141c4713a70c687586558916ee	d__Fungi;p__Ascomycota;c__Dothideomycetes;o__Pleosporales;f__Sporormiaceae;g__Preussia;s__Preussia_unclassified
1d59208a360ee8e3c7da17bd48be5eae	d__Fungi;p__Fungi_unclassified;c__Fungi_unclassified;o__Fungi_unclassified;f__Fungi_unclassified;g__Fungi_unclassified;s__Fungi_unclassified
a2aec8a185601d7c88bbd4573bcec9c9	d__Fungi;p__Ascomycota;c__Dothideomycetes;o__Pleosporales;f__Didymellaceae;g__Leptosphaerulina;s__Leptosphaerulina_chartarum
18d72cf881b14e9047fdd4c980e7fe15	d__Fungi;p__Fungi_unclassified;c__Fungi_unclassified;o__Fungi_unclassified;f__Fungi_unclassified;g__Fungi_unclassified;s__Fungi_unclassified
3b2193c7d52085ac0fce212ae6d3c2e7	d__Fungi;p__Fungi_unclassified;c__Fungi_unclassified;o__Fungi_unclassified;f__Fungi_unclassified;g__Fungi_unclassified;s__Fungi_unclassified
51ae19a21f42b7ab9e650c2cde8aa31f	d__Fungi;p__Fungi_unclassified;c__Fungi_unclassified;o__Fungi_unclassified;f__Fungi_unclassified;g__Fungi_unclassified;s__Fungi_unclassified
cb4bb09f18da7f7f21d014e28a983316	d__Fungi;p__Ascomycota;c__Ascomycota_unclassified;o__Ascomycota_unclassified;f__Ascomycota_unclassified;g__Ascomycota_unclassified;s__Ascomycota_unclassified
b5e30c483f72a61c106a7da465e7dbe4	d__Fungi;p__Ascomycota;c__Dothideomycetes;o__Capnodiales;f__Mycosphaerellaceae;g__Davidiella;s__Davidiella_unclassified
858e6fabd86523a20189dbaa13d202cc	d__Fungi;p__Basidiomycota;c__Pucciniomycetes;o__Pucciniales;f__Pucciniaceae;g__Puccinia;s__Puccinia_unclassified
8dcf3030d39f9f59dfa70f668696b506	d__Fungi;p__Ascomycota;c__Eurotiomycetes;o__Eurotiales;f__Trichocomaceae;g__Penicillium;s__Penicillium_steckii
187364ab1addf7f1f51179fcc94c6e1a	d__Fungi;p__Basidiomycota;c__Basidiomycota_unclassified;o__Basidiomycota_unclassified;f__Basidiomycota_unclassified;g__Basidiomycota_unclassified;s__Basidiomycota_unclassified
61e2c53f5e77c02687bbd9b153202c1f	d__Fungi;p__Fungi_unclassified;c__Fungi_unclassified;o__Fungi_unclassified;f__Fungi_unclassified;g__Fungi_unclassified;s__Fungi_unclassified
4c58a6919e5e040d019e4b1f0d09c1bf	d__Fungi;p__Fungi_unclassified;c__Fungi_unclassified;o__Fungi_unclassified;f__Fungi_unclassified;g__Fungi_unclassified;s__Fungi_unclassified
5d8672538f3d71f5471452982a7085ce	d__Fungi;p__Fungi_unclassified;c__Fungi_unclassified;o__Fungi_unclassified;f__Fungi_unclassified;g__Fungi_unclassified;s__Fungi_unclassified
de87a3c5937540361d48901aa6f00773	d__Fungi;p__Fungi_unclassified;c__Fungi_unclassified;o__Fungi_unclassified;f__Fungi_unclassified;g__Fungi_unclassified;s__Fungi_unclassified
2b4c34938a9103d085ebff666de5e4cd	d__Fungi;p__Ascomycota;c__Saccharomycetes;o__Saccharomycetales;f__Saccharomycetales_Incertae_sedis;g__Candida;s__Candida_zeylanoides
9d237a582c5be3e0efa41a59f81a824d	d__Fungi;p__Fungi_unclassified;c__Fungi_unclassified;o__Fungi_unclassified;f__Fungi_unclassified;g__Fungi_unclassified;s__Fungi_unclassified
c5eb8bf9247d05baf7daec1775401c26	d__Fungi;p__Fungi_unclassified;c__Fungi_unclassified;o__Fungi_unclassified;f__Fungi_unclassified;g__Fungi_unclassified;s__Fungi_unclassified
6277edb825ff78507b5451f40c9454ce	d__Fungi;p__Fungi_unclassified;c__Fungi_unclassified;o__Fungi_unclassified;f__Fungi_unclassified;g__Fungi_unclassified;s__Fungi_unclassified
db990f88cec315d8065e31a0162457f0	d__Fungi;p__Basidiomycota;c__Basidiomycota_unclassified;o__Basidiomycota_unclassified;f__Basidiomycota_unclassified;g__Basidiomycota_unclassified;s__Basidiomycota_unclassified
1f5ee814822860e657249861d4362dd0	d__Fungi;p__Fungi_unclassified;c__Fungi_unclassified;o__Fungi_unclassified;f__Fungi_unclassified;g__Fungi_unclassified;s__Fungi_unclassified
ec975e464cac7aa3fed2a388154b8410	d__Fungi;p__Fungi_unclassified;c__Fungi_unclassified;o__Fungi_unclassified;f__Fungi_unclassified;g__Fungi_unclassified;s__Fungi_unclassified
cd7f061585d9f3de983b7f6747725cfa	d__Fungi;p__Fungi_unclassified;c__Fungi_unclassified;o__Fungi_unclassified;f__Fungi_unclassified;g__Fungi_unclassified;s__Fungi_unclassified
b254c043d24a19d32ee0fb2b97d37793	d__Fungi;p__Fungi_unclassified;c__Fungi_unclassified;o__Fungi_unclassified;f__Fungi_unclassified;g__Fungi_unclassified;s__Fungi_unclassified
292b5497c58f7d888a5a5487f1445cde	d__Fungi;p__Fungi_unclassified;c__Fungi_unclassified;o__Fungi_unclassified;f__Fungi_unclassified;g__Fungi_unclassified;s__Fungi_unclassified
8445f5548f76de9e18bcf1f1b2265414	d__Fungi;p__Fungi_unclassified;c__Fungi_unclassified;o__Fungi_unclassified;f__Fungi_unclassified;g__Fungi_unclassified;s__Fungi_unclassified
9e1dc175ffb61e311300c022e1e6cca3	d__Fungi;p__Fungi_unclassified;c__Fungi_unclassified;o__Fungi_unclassified;f__Fungi_unclassified;g__Fungi_unclassified;s__Fungi_unclassified
5d603b5878f05640681523370f9dd155	d__Fungi;p__Fungi_unclassified;c__Fungi_unclassified;o__Fungi_unclassified;f__Fungi_unclassified;g__Fungi_unclassified;s__Fungi_unclassified
0a316b5c8ab1463e1eb653cd0b66d42a	d__Fungi;p__Ascomycota;c__Saccharomycetes;o__Saccharomycetales;f__Saccharomycetales_Incertae_sedis;g__Candida;s__Candida_albicans
6cc3f627217efbd929fba1cf7501ec55	d__Fungi;p__Fungi_unclassified;c__Fungi_unclassified;o__Fungi_unclassified;f__Fungi_unclassified;g__Fungi_unclassified;s__Fungi_unclassified
6adba3d995696f0464736d199b0c0a8c	d__Fungi;p__Fungi_unclassified;c__Fungi_unclassified;o__Fungi_unclassified;f__Fungi_unclassified;g__Fungi_unclassified;s__Fungi_unclassified
6194d6f2334e17e18ea457039da3e92f	d__Fungi;p__Fungi_unclassified;c__Fungi_unclassified;o__Fungi_unclassified;f__Fungi_unclassified;g__Fungi_unclassified;s__Fungi_unclassified
10c14707dcda85e16d0e5bda986f91fe	d__Fungi;p__Fungi_unclassified;c__Fungi_unclassified;o__Fungi_unclassified;f__Fungi_unclassified;g__Fungi_unclassified;s__Fungi_unclassified
42faac0a266b92c62062e0727ba25b7a	d__Fungi;p__Fungi_unclassified;c__Fungi_unclassified;o__Fungi_unclassified;f__Fungi_unclassified;g__Fungi_unclassified;s__Fungi_unclassified
77ad56809819a07d700051762a4e72fa	d__Fungi;p__Fungi_unclassified;c__Fungi_unclassified;o__Fungi_unclassified;f__Fungi_unclassified;g__Fungi_unclassified;s__Fungi_unclassified
b1987a5b298cb3424bb1f0d19d081bae	d__Fungi;p__Fungi_unclassified;c__Fungi_unclassified;o__Fungi_unclassified;f__Fungi_unclassified;g__Fungi_unclassified;s__Fungi_unclassified
81733bbc05cdf73a294fcd72c2502b53	d__Fungi;p__Fungi_unclassified;c__Fungi_unclassified;o__Fungi_unclassified;f__Fungi_unclassified;g__Fungi_unclassified;s__Fungi_unclassified
9f180bccb0999fce210e7af7958773d7	d__Fungi;p__Fungi_unclassified;c__Fungi_unclassified;o__Fungi_unclassified;f__Fungi_unclassified;g__Fungi_unclassified;s__Fungi_unclassified
e23bab90dc1ed53559e5d92fad00f163	d__Fungi;p__Ascomycota;c__Eurotiomycetes;o__Eurotiales;f__Trichocomaceae;g__Penicillium;s__Penicillium_citrinum
834817d3b7671f681972e8b009509b0c	d__Fungi;p__Ascomycota;c__Sordariomycetes;o__Sordariales;f__Chaetomiaceae;g__Mycothermus;s__Mycothermus_thermophilus
db2f10da03abe17a308a415d40c19dd4	d__Fungi;p__Fungi_unclassified;c__Fungi_unclassified;o__Fungi_unclassified;f__Fungi_unclassified;g__Fungi_unclassified;s__Fungi_unclassified
a052ef043d8aa70a09d2f47b09e2bd51	d__Fungi;p__Fungi_unclassified;c__Fungi_unclassified;o__Fungi_unclassified;f__Fungi_unclassified;g__Fungi_unclassified;s__Fungi_unclassified
5b9a26256214e47eec6df5fb1e9b0d2d	d__Fungi;p__Fungi_unclassified;c__Fungi_unclassified;o__Fungi_unclassified;f__Fungi_unclassified;g__Fungi_unclassified;s__Fungi_unclassified
84d6bc6d3aaabaab6d10340cbaf80bcb	d__Fungi;p__Fungi_unclassified;c__Fungi_unclassified;o__Fungi_unclassified;f__Fungi_unclassified;g__Fungi_unclassified;s__Fungi_unclassified
25016d4e07b55c9aee487c1150dc9863	d__Fungi;p__Fungi_unclassified;c__Fungi_unclassified;o__Fungi_unclassified;f__Fungi_unclassified;g__Fungi_unclassified;s__Fungi_unclassified
c01847270777526017161fe424acea39	d__Fungi;p__Fungi_unclassified;c__Fungi_unclassified;o__Fungi_unclassified;f__Fungi_unclassified;g__Fungi_unclassified;s__Fungi_unclassified
b574374521569218ce33e1e65e5820bb	d__Fungi;p__Ascomycota;c__Sordariomycetes;o__Sordariomycetidae_Incertae_sedis;f__Apiosporaceae;g__Arthrinium;s__Arthrinium_aureum
899b9cc8e71ae7a97e1b9415eb8ef531	d__Fungi;p__Fungi_unclassified;c__Fungi_unclassified;o__Fungi_unclassified;f__Fungi_unclassified;g__Fungi_unclassified;s__Fungi_unclassified
59ab5d0838a9790df35b56b361b04169	d__Fungi;p__Ascomycota;c__Dothideomycetes;o__Pleosporales;f__Pleosporales_Incertae_sedis;g__Phoma;s__Phoma_unclassified
abeb71b946b8f44d20a384632d00bedb	d__Fungi;p__Fungi_unclassified;c__Fungi_unclassified;o__Fungi_unclassified;f__Fungi_unclassified;g__Fungi_unclassified;s__Fungi_unclassified
f2c8d6cbbcb5cc79d6fe5941c6fa7393	d__Fungi;p__Fungi_unclassified;c__Fungi_unclassified;o__Fungi_unclassified;f__Fungi_unclassified;g__Fungi_unclassified;s__Fungi_unclassified
7fc5af8cd714720b3f5dba9735daf40b	d__Fungi;p__Ascomycota;c__Sordariomycetes;o__Sordariales;f__Lasiosphaeriaceae;g__Zopfiella;s__Zopfiella_marina
0b882416682ee64c4ba8dbb8656be450	d__Fungi;p__Fungi_unclassified;c__Fungi_unclassified;o__Fungi_unclassified;f__Fungi_unclassified;g__Fungi_unclassified;s__Fungi_unclassified
9a7f9e32071f34b07e7bbc4db2443f85	d__Fungi;p__Ascomycota;c__Dothideomycetes;o__Capnodiales;f__Mycosphaerellaceae;g__Davidiella;s__Davidiella_unclassified
1645a367c3b20f1040e80406922d8bab	d__Fungi;p__Fungi_unclassified;c__Fungi_unclassified;o__Fungi_unclassified;f__Fungi_unclassified;g__Fungi_unclassified;s__Fungi_unclassified
fbf0ba27df513ce994fa288afb138418	d__Fungi;p__Fungi_unclassified;c__Fungi_unclassified;o__Fungi_unclassified;f__Fungi_unclassified;g__Fungi_unclassified;s__Fungi_unclassified
2cc7287de7f2abf20bbcbc5acda1ca09	d__Fungi;p__Fungi_unclassified;c__Fungi_unclassified;o__Fungi_unclassified;f__Fungi_unclassified;g__Fungi_unclassified;s__Fungi_unclassified
5f946ce79604e7207165910184758c14	d__Fungi;p__Fungi_unclassified;c__Fungi_unclassified;o__Fungi_unclassified;f__Fungi_unclassified;g__Fungi_unclassified;s__Fungi_unclassified
f28284d2cebb4e5f80ea4f897af79c3a	d__Fungi;p__Fungi_unclassified;c__Fungi_unclassified;o__Fungi_unclassified;f__Fungi_unclassified;g__Fungi_unclassified;s__Fungi_unclassified
41e7515f8f1615348495e5c5fffc2e32	d__Fungi;p__Fungi_unclassified;c__Fungi_unclassified;o__Fungi_unclassified;f__Fungi_unclassified;g__Fungi_unclassified;s__Fungi_unclassified
83ee43b58b6ddcb5fc312f4cc168c613	d__Fungi;p__Fungi_unclassified;c__Fungi_unclassified;o__Fungi_unclassified;f__Fungi_unclassified;g__Fungi_unclassified;s__Fungi_unclassified
cf9b14ad7278dde7c4a3ec80fc3a2987	d__Fungi;p__Fungi_unclassified;c__Fungi_unclassified;o__Fungi_unclassified;f__Fungi_unclassified;g__Fungi_unclassified;s__Fungi_unclassified
85b5e1ae89d2e2af6fcaebb3e83e9478	d__Fungi;p__Fungi_unclassified;c__Fungi_unclassified;o__Fungi_unclassified;f__Fungi_unclassified;g__Fungi_unclassified;s__Fungi_unclassified
d225a3001acdb8b0ab118e028de54e15	d__Fungi;p__Fungi_unclassified;c__Fungi_unclassified;o__Fungi_unclassified;f__Fungi_unclassified;g__Fungi_unclassified;s__Fungi_unclassified
570e632a4daee7a54357b914c53d125e	d__Fungi;p__Fungi_unclassified;c__Fungi_unclassified;o__Fungi_unclassified;f__Fungi_unclassified;g__Fungi_unclassified;s__Fungi_unclassified
9dd61aeac71c9e288b7dbfa01c42d8be	d__Fungi;p__Basidiomycota;c__Agaricomycetes;o__Agaricales;f__Pleurotaceae;g__Pleurotus;s__Pleurotus_eryngii
73b4c992f396f76e4d2537d2648eeffb	d__Fungi;p__Fungi_unclassified;c__Fungi_unclassified;o__Fungi_unclassified;f__Fungi_unclassified;g__Fungi_unclassified;s__Fungi_unclassified
9da43981a450c764b60752680793a190	d__Fungi;p__Fungi_unclassified;c__Fungi_unclassified;o__Fungi_unclassified;f__Fungi_unclassified;g__Fungi_unclassified;s__Fungi_unclassified
f7083a4f4880e560ee3feebbe3c60367	d__Fungi;p__Fungi_unclassified;c__Fungi_unclassified;o__Fungi_unclassified;f__Fungi_unclassified;g__Fungi_unclassified;s__Fungi_unclassified
c8bdb04d7f650e0918d3f2b29b1fdb7b	d__Fungi;p__Fungi_unclassified;c__Fungi_unclassified;o__Fungi_unclassified;f__Fungi_unclassified;g__Fungi_unclassified;s__Fungi_unclassified
0e740d6dbaaaf34a6502e0f481f3744b	d__Fungi;p__Fungi_unclassified;c__Fungi_unclassified;o__Fungi_unclassified;f__Fungi_unclassified;g__Fungi_unclassified;s__Fungi_unclassified
362c468823216704920dde0e3cbce455	d__Fungi;p__Fungi_unclassified;c__Fungi_unclassified;o__Fungi_unclassified;f__Fungi_unclassified;g__Fungi_unclassified;s__Fungi_unclassified
67c9860727ac23e1358ad67e78bdd90e	d__Fungi;p__Fungi_unclassified;c__Fungi_unclassified;o__Fungi_unclassified;f__Fungi_unclassified;g__Fungi_unclassified;s__Fungi_unclassified
5485403713757fa48af9fa9c3a435d3e	d__Fungi;p__Fungi_unclassified;c__Fungi_unclassified;o__Fungi_unclassified;f__Fungi_unclassified;g__Fungi_unclassified;s__Fungi_unclassified
2a15cb3b3e2e8a638940a92d93a4e086	d__Fungi;p__Ascomycota;c__Dothideomycetes;o__Dothideomycetes_Incertae_sedis;f__Pseudeurotiaceae;g__Pseudogymnoascus;s__Pseudogymnoascus_unclassified
78ae7105b6268f10f4b9c2fcb615eac8	d__Fungi;p__Fungi_unclassified;c__Fungi_unclassified;o__Fungi_unclassified;f__Fungi_unclassified;g__Fungi_unclassified;s__Fungi_unclassified
7c54eb22c0bf038c726d11c53ed57d77	d__Fungi;p__Ascomycota;c__Sordariomycetes;o__Hypocreales;f__Nectriaceae;g__Gibberella;s__Fusarium_pseudonygamai
25f49baeb4b1555a18cfd1d18e5d08da	d__Fungi;p__Fungi_unclassified;c__Fungi_unclassified;o__Fungi_unclassified;f__Fungi_unclassified;g__Fungi_unclassified;s__Fungi_unclassified
a71cd03d32e3277cbaf237e2b9b61431	d__Fungi;p__Fungi_unclassified;c__Fungi_unclassified;o__Fungi_unclassified;f__Fungi_unclassified;g__Fungi_unclassified;s__Fungi_unclassified
a25f3e5d93c7dd684fa8c02aaa6e874f	d__Fungi;p__Fungi_unclassified;c__Fungi_unclassified;o__Fungi_unclassified;f__Fungi_unclassified;g__Fungi_unclassified;s__Fungi_unclassified
10504126f0832523480c3cbc82cb9467	d__Fungi;p__Fungi_unclassified;c__Fungi_unclassified;o__Fungi_unclassified;f__Fungi_unclassified;g__Fungi_unclassified;s__Fungi_unclassified
286b847d0236072dd0e5c53008fe8684	d__Fungi;p__Fungi_unclassified;c__Fungi_unclassified;o__Fungi_unclassified;f__Fungi_unclassified;g__Fungi_unclassified;s__Fungi_unclassified
bd9330f911b97e5267c31d2f6a664fe2	d__Fungi;p__Fungi_unclassified;c__Fungi_unclassified;o__Fungi_unclassified;f__Fungi_unclassified;g__Fungi_unclassified;s__Fungi_unclassified
16e680bc7484e04d5512de3d5711ac0a	d__Fungi;p__Ascomycota;c__Saccharomycetes;o__Saccharomycetales;f__Saccharomycetales_Incertae_sedis;g__Wickerhamomyces;s__Wickerhamomyces_anomalus
12c28b27f762354c38f1d71f681bf287	d__Fungi;p__Ascomycota;c__Ascomycota_unclassified;o__Ascomycota_unclassified;f__Ascomycota_unclassified;g__Ascomycota_unclassified;s__Ascomycota_unclassified
b42fde8a2b2bb3c78607cad309a94971	d__Fungi;p__Ascomycota;c__Sordariomycetes;o__Xylariales;f__Xylariales_Incertae_sedis;g__Phomatospora;s__Dinemasporium_strigosum
7bc6d175123fd8f85f83f32929eb484f	d__Fungi;p__Chytridiomycota;c__Chytridiomycota_unclassified;o__Chytridiomycota_unclassified;f__Chytridiomycota_unclassified;g__Chytridiomycota_unclassified;s__Chytridiomycota_unclassified
176462dab587e3bf86575fef8fc46e6b	d__Fungi;p__Fungi_unclassified;c__Fungi_unclassified;o__Fungi_unclassified;f__Fungi_unclassified;g__Fungi_unclassified;s__Fungi_unclassified
141cbbee86a84ea89b515f5130b16055	d__Fungi;p__Basidiomycota;c__Ustilaginomycetes;o__Ustilaginales;f__Ustilaginaceae;g__Ustilago;s__Ustilago_trichophora
b78d166df7c9437363c68d1976964503	d__Fungi;p__Ascomycota;c__Eurotiomycetes;o__Eurotiales;f__Trichocomaceae;g__Trichocomaceae_unclassified;s__Trichocomaceae_unclassified
6fbd2f87e9bd183c7ee557a2eca666b5	d__Fungi;p__Fungi_unclassified;c__Fungi_unclassified;o__Fungi_unclassified;f__Fungi_unclassified;g__Fungi_unclassified;s__Fungi_unclassified
3bafd1517d76f430c86c06109ff4467d	d__Fungi;p__Fungi_unclassified;c__Fungi_unclassified;o__Fungi_unclassified;f__Fungi_unclassified;g__Fungi_unclassified;s__Fungi_unclassified
b3ebced2b30135b8a4555dbd94c8ad6d	d__Fungi;p__Fungi_unclassified;c__Fungi_unclassified;o__Fungi_unclassified;f__Fungi_unclassified;g__Fungi_unclassified;s__Fungi_unclassified
8dce5e216f3e9948922baaa5c08c76c2	d__Fungi;p__Ascomycota;c__Sordariomycetes;o__Hypocreales;f__Nectriaceae;g__Gibberella;s__Fusarium_tricinctum
bbadb2e7b79274a92d9443a18f7e9162	d__Fungi;p__Fungi_unclassified;c__Fungi_unclassified;o__Fungi_unclassified;f__Fungi_unclassified;g__Fungi_unclassified;s__Fungi_unclassified
4cca5bf8e8fbb8c1542c7966049ecfdc	d__Fungi;p__Fungi_unclassified;c__Fungi_unclassified;o__Fungi_unclassified;f__Fungi_unclassified;g__Fungi_unclassified;s__Fungi_unclassified
abf83cbd36bc7ae593fa9501663db45f	d__Fungi;p__Fungi_unclassified;c__Fungi_unclassified;o__Fungi_unclassified;f__Fungi_unclassified;g__Fungi_unclassified;s__Fungi_unclassified
4a383f50ba4a94498b0980d8cb1c7aea	d__Fungi;p__Ascomycota;c__Dothideomycetes;o__Pleosporales;f__Didymellaceae;g__Atradidymella;s__Didymella_rabiei
90dbd1a47861be4829dbf3e0175958ce	d__Fungi;p__Ascomycota;c__Eurotiomycetes;o__Eurotiales;f__Trichocomaceae;g__Aspergillus;s__Aspergillus_vitricola
7f50952ff7b8211a8225cf9a8fb53a11	d__Fungi;p__Fungi_unclassified;c__Fungi_unclassified;o__Fungi_unclassified;f__Fungi_unclassified;g__Fungi_unclassified;s__Fungi_unclassified
e16309d64992b2772c14ca1d24ef984b	d__Fungi;p__Fungi_unclassified;c__Fungi_unclassified;o__Fungi_unclassified;f__Fungi_unclassified;g__Fungi_unclassified;s__Fungi_unclassified
989e26b60b2f71b5e4ac61e199950e69	d__Fungi;p__Fungi_unclassified;c__Fungi_unclassified;o__Fungi_unclassified;f__Fungi_unclassified;g__Fungi_unclassified;s__Fungi_unclassified
c99c4fc51a9fb433785c2e2307686703	d__Fungi;p__Fungi_unclassified;c__Fungi_unclassified;o__Fungi_unclassified;f__Fungi_unclassified;g__Fungi_unclassified;s__Fungi_unclassified
7dc6669c516b22e1dda7c38be0624d37	d__Fungi;p__Basidiomycota;c__Basidiomycota_unclassified;o__Basidiomycota_unclassified;f__Basidiomycota_unclassified;g__Basidiomycota_unclassified;s__Basidiomycota_unclassified
7dbe1b14d069282e21616e9cc381b524	d__Fungi;p__Fungi_unclassified;c__Fungi_unclassified;o__Fungi_unclassified;f__Fungi_unclassified;g__Fungi_unclassified;s__Fungi_unclassified
8817c862f7e5cb98375396dedf5b59d4	d__Fungi;p__Fungi_unclassified;c__Fungi_unclassified;o__Fungi_unclassified;f__Fungi_unclassified;g__Fungi_unclassified;s__Fungi_unclassified
53e3226b2df25c47c897faef7f6fba16	d__Fungi;p__Fungi_unclassified;c__Fungi_unclassified;o__Fungi_unclassified;f__Fungi_unclassified;g__Fungi_unclassified;s__Fungi_unclassified
f02a091d0fe6fa4635c777af577352f1	d__Fungi;p__Ascomycota;c__Saccharomycetes;o__Saccharomycetales;f__Saccharomycetales_Incertae_sedis;g__Candida;s__Candida_humilis
e0656c4aacaa473a69878a65a194deaa	d__Fungi;p__Fungi_unclassified;c__Fungi_unclassified;o__Fungi_unclassified;f__Fungi_unclassified;g__Fungi_unclassified;s__Fungi_unclassified
b1648e8777ea3ec9e830c83d66d88aef	d__Fungi;p__Fungi_unclassified;c__Fungi_unclassified;o__Fungi_unclassified;f__Fungi_unclassified;g__Fungi_unclassified;s__Fungi_unclassified
2c494d9d51725233304feaf990a49c7a	d__Fungi;p__Ascomycota;c__Dothideomycetes;o__Pleosporales;f__Didymellaceae;g__Didymella;s__Didymella_unclassified
9dcd18581c4bf07863cc37b4495a511d	d__Fungi;p__Fungi_unclassified;c__Fungi_unclassified;o__Fungi_unclassified;f__Fungi_unclassified;g__Fungi_unclassified;s__Fungi_unclassified
ff7be9c5afdd59997d06182b902c1838	d__Fungi;p__Fungi_unclassified;c__Fungi_unclassified;o__Fungi_unclassified;f__Fungi_unclassified;g__Fungi_unclassified;s__Fungi_unclassified
6e25e5c5f563293ec1f40962c3a911bb	d__Fungi;p__Fungi_unclassified;c__Fungi_unclassified;o__Fungi_unclassified;f__Fungi_unclassified;g__Fungi_unclassified;s__Fungi_unclassified
e1dfb7ac29418bc3bf85c248a1ad5f66	d__Fungi;p__Fungi_unclassified;c__Fungi_unclassified;o__Fungi_unclassified;f__Fungi_unclassified;g__Fungi_unclassified;s__Fungi_unclassified
b9ea2c2da6b95079d52f168905c33cfb	d__Fungi;p__Fungi_unclassified;c__Fungi_unclassified;o__Fungi_unclassified;f__Fungi_unclassified;g__Fungi_unclassified;s__Fungi_unclassified
da496e81d2f8adcdc80b1905de5e7b96	d__Fungi;p__Ascomycota;c__Dothideomycetes;o__Pleosporales;f__Pleosporaceae;g__Cochliobolus;s__Cochliobolus_unclassified
7ba75944acf6ed867cee12674fb77186	d__Fungi;p__Fungi_unclassified;c__Fungi_unclassified;o__Fungi_unclassified;f__Fungi_unclassified;g__Fungi_unclassified;s__Fungi_unclassified
6ebfadc22e64ad02f1c6f3ae3d245e1c	d__Fungi;p__Ascomycota;c__Dothideomycetes;o__Pleosporales;f__Pleosporaceae;g__Cochliobolus;s__Cochliobolus_unclassified
fa475d4525488ce8ca3bd1477a9df072	d__Fungi;p__Fungi_unclassified;c__Fungi_unclassified;o__Fungi_unclassified;f__Fungi_unclassified;g__Fungi_unclassified;s__Fungi_unclassified
bb8392287a87a03fcca5f0238ace7b33	d__Fungi;p__Fungi_unclassified;c__Fungi_unclassified;o__Fungi_unclassified;f__Fungi_unclassified;g__Fungi_unclassified;s__Fungi_unclassified
251a30b6b7d07fd8692c10a8b2eabb0c	d__Fungi;p__Fungi_unclassified;c__Fungi_unclassified;o__Fungi_unclassified;f__Fungi_unclassified;g__Fungi_unclassified;s__Fungi_unclassified
4127af0a336da9c112d635feed436bb0	d__Fungi;p__Fungi_unclassified;c__Fungi_unclassified;o__Fungi_unclassified;f__Fungi_unclassified;g__Fungi_unclassified;s__Fungi_unclassified
8b9dfb62ef553318b96d33d6e6c998e3	d__Fungi;p__Ascomycota;c__Dothideomycetes;o__Pleosporales;f__Pleosporaceae;g__Pleospora;s__Pleospora_alfalfae
a85a83291896ffb83c77aacee2b0dd7b	d__Fungi;p__Ascomycota;c__Saccharomycetes;o__Saccharomycetales;f__Saccharomycetaceae;g__Nakaseomyces;s__Candida_glabrata
599e56154c248efad05aaecdfbf1b103	d__Fungi;p__Basidiomycota;c__Ustilaginomycotina_Incertae_sedis;o__Malasseziales;f__Malasseziales_Incertae_sedis;g__Malassezia;s__Malassezia_restricta
7b5d52d2a772ab2e2323cdbf6765e15f	d__Fungi;p__Fungi_unclassified;c__Fungi_unclassified;o__Fungi_unclassified;f__Fungi_unclassified;g__Fungi_unclassified;s__Fungi_unclassified
c942866ad3cb4c16a574a8a9889265e1	d__Fungi;p__Ascomycota;c__Dothideomycetes;o__Dothideomycetes_Incertae_sedis;f__Pseudeurotiaceae;g__Pseudogymnoascus;s__Pseudogymnoascus_unclassified
75486fdf14c0f6d56c034b09b1ab07b3	d__Fungi;p__Fungi_unclassified;c__Fungi_unclassified;o__Fungi_unclassified;f__Fungi_unclassified;g__Fungi_unclassified;s__Fungi_unclassified
ef229135e0c12cc74d2f8da0218486c1	d__Fungi;p__Fungi_unclassified;c__Fungi_unclassified;o__Fungi_unclassified;f__Fungi_unclassified;g__Fungi_unclassified;s__Fungi_unclassified
8ef43f5d6cb4beb23a9f5e1eaae97ac8	d__Fungi;p__Fungi_unclassified;c__Fungi_unclassified;o__Fungi_unclassified;f__Fungi_unclassified;g__Fungi_unclassified;s__Fungi_unclassified
09b9d0c95512241c8051a960776bc22d	d__Fungi;p__Fungi_unclassified;c__Fungi_unclassified;o__Fungi_unclassified;f__Fungi_unclassified;g__Fungi_unclassified;s__Fungi_unclassified
48305f3efb79b17702f98bef28d4802b	d__Fungi;p__Ascomycota;c__Sordariomycetes;o__Diaporthales;f__Diaporthaceae;g__Diaporthe;s__Diaporthe_unclassified
7890c06131932c5d253dc5a5113794a1	d__Fungi;p__Ascomycota;c__Ascomycota_unclassified;o__Ascomycota_unclassified;f__Ascomycota_unclassified;g__Ascomycota_unclassified;s__Ascomycota_unclassified
592351f49bb569e7151e8f705ebd6a79	d__Fungi;p__Fungi_unclassified;c__Fungi_unclassified;o__Fungi_unclassified;f__Fungi_unclassified;g__Fungi_unclassified;s__Fungi_unclassified
d2b7c8ebc07f877962848424442dc25a	d__Fungi;p__Fungi_unclassified;c__Fungi_unclassified;o__Fungi_unclassified;f__Fungi_unclassified;g__Fungi_unclassified;s__Fungi_unclassified
6ccee87838f85f6237cdb469f0ba183c	d__Fungi;p__Fungi_unclassified;c__Fungi_unclassified;o__Fungi_unclassified;f__Fungi_unclassified;g__Fungi_unclassified;s__Fungi_unclassified
24400fe5b8fd4f554aea3e36d45a743d	d__Fungi;p__Basidiomycota;c__Ustilaginomycetes;o__Ustilaginales;f__Ustilaginales_Incertae_sedis;g__Farysizyma;s__Farysizyma_itapuensis
80cde14e8b52439ab9cb68966b5821ea	d__Fungi;p__Ascomycota;c__Dothideomycetes;o__Capnodiales;f__Mycosphaerellaceae;g__Mycosphaerella;s__Cercospora_apii
b1d803124e70330c8162bd9012b464db	d__Fungi;p__Ascomycota;c__Ascomycota_unclassified;o__Ascomycota_unclassified;f__Ascomycota_unclassified;g__Ascomycota_unclassified;s__Ascomycota_unclassified
4d5043a2a383d907f0a591e99321bb51	d__Fungi;p__Ascomycota;c__Sordariomycetes;o__Hypocreales;f__Hypocreales_Incertae_sedis;g__Acremonium;s__Acremonium_fusidioides
070189dba6adf074581375b9648c8acd	d__Fungi;p__Basidiomycota;c__Ustilaginomycotina_Incertae_sedis;o__Malasseziales;f__Malasseziales_Incertae_sedis;g__Malassezia;s__Malassezia_globosa
2d70861e19ae75e8647fd9012212a252	d__Fungi;p__Fungi_unclassified;c__Fungi_unclassified;o__Fungi_unclassified;f__Fungi_unclassified;g__Fungi_unclassified;s__Fungi_unclassified
357a70af80c5b7fbe73e38a759db0f61	d__Fungi;p__Fungi_unclassified;c__Fungi_unclassified;o__Fungi_unclassified;f__Fungi_unclassified;g__Fungi_unclassified;s__Fungi_unclassified
60e1f31851d19b7ac8a675c207d49bd8	d__Fungi;p__Fungi_unclassified;c__Fungi_unclassified;o__Fungi_unclassified;f__Fungi_unclassified;g__Fungi_unclassified;s__Fungi_unclassified
b993ee723252d1ebf51949b84fee807b	d__Fungi;p__Fungi_unclassified;c__Fungi_unclassified;o__Fungi_unclassified;f__Fungi_unclassified;g__Fungi_unclassified;s__Fungi_unclassified
c9113cac44ce41659d54235104148cad	d__Fungi;p__Fungi_unclassified;c__Fungi_unclassified;o__Fungi_unclassified;f__Fungi_unclassified;g__Fungi_unclassified;s__Fungi_unclassified
dadd9e9d13d948e229d95bde242572d2	d__Fungi;p__Ascomycota;c__Dothideomycetes;o__Pleosporales;f__Leptosphaeriaceae;g__Leptosphaeriaceae_unclassified;s__Leptosphaeriaceae_unclassified
9297b910f5aff0f1ce86c3cf04c8fb63	d__Fungi;p__Fungi_unclassified;c__Fungi_unclassified;o__Fungi_unclassified;f__Fungi_unclassified;g__Fungi_unclassified;s__Fungi_unclassified
f74a619c60123deb9fc942cdb32f253a	d__Fungi;p__Fungi_unclassified;c__Fungi_unclassified;o__Fungi_unclassified;f__Fungi_unclassified;g__Fungi_unclassified;s__Fungi_unclassified
9889e3433b1e7a4b6f8b9e823e275d3f	d__Fungi;p__Fungi_unclassified;c__Fungi_unclassified;o__Fungi_unclassified;f__Fungi_unclassified;g__Fungi_unclassified;s__Fungi_unclassified
1a3776e6ce0095d9ee41bf673b8e2862	d__Fungi;p__Fungi_unclassified;c__Fungi_unclassified;o__Fungi_unclassified;f__Fungi_unclassified;g__Fungi_unclassified;s__Fungi_unclassified
74f95162255799181dd70a5818caff28	d__Fungi;p__Fungi_unclassified;c__Fungi_unclassified;o__Fungi_unclassified;f__Fungi_unclassified;g__Fungi_unclassified;s__Fungi_unclassified
6dddc257330143ac1c973d53776838d4	d__Fungi;p__Fungi_unclassified;c__Fungi_unclassified;o__Fungi_unclassified;f__Fungi_unclassified;g__Fungi_unclassified;s__Fungi_unclassified
786fba575f1fa3e132828e86608b912b	d__Fungi;p__Fungi_unclassified;c__Fungi_unclassified;o__Fungi_unclassified;f__Fungi_unclassified;g__Fungi_unclassified;s__Fungi_unclassified
af382742ca8a90c8a9ebc7608fcf373e	d__Fungi;p__Fungi_unclassified;c__Fungi_unclassified;o__Fungi_unclassified;f__Fungi_unclassified;g__Fungi_unclassified;s__Fungi_unclassified
349c787ee337751b10cfa8d429365efd	d__Fungi;p__Fungi_unclassified;c__Fungi_unclassified;o__Fungi_unclassified;f__Fungi_unclassified;g__Fungi_unclassified;s__Fungi_unclassified
fe6105ec153ab5ded924ee101865513a	d__Fungi;p__Ascomycota;c__Dothideomycetes;o__Capnodiales;f__Mycosphaerellaceae;g__Ramichloridium;s__Ramichloridium_apiculatum
37bb9f67ea25282deeb500f3b33bc180	d__Fungi;p__Ascomycota;c__Saccharomycetes;o__Saccharomycetales;f__Saccharomycetales_Incertae_sedis;g__Candida;s__Candida_palmioleophila
bfe177aa2b33f44e5619803eb8d2a77d	d__Fungi;p__Fungi_unclassified;c__Fungi_unclassified;o__Fungi_unclassified;f__Fungi_unclassified;g__Fungi_unclassified;s__Fungi_unclassified
eb2f14751b511f46ca2e33e3395ce5ae	d__Fungi;p__Ascomycota;c__Ascomycota_unclassified;o__Ascomycota_unclassified;f__Ascomycota_unclassified;g__Ascomycota_unclassified;s__Ascomycota_unclassified
77f725f8d47b3c48f089a7723849b791	d__Fungi;p__Mucoromycota;c__Mucoromycotina_Incertae_sedis;o__Mortierellales;f__Mortierellaceae;g__Mortierella;s__Mortierella_wolfii
0915a452ff7c1a9cc4e3714fd402396f	d__Fungi;p__Ascomycota;c__Eurotiomycetes;o__Eurotiales;f__Trichocomaceae;g__Aspergillus;s__Aspergillus_penicillioides
62dada1f5a16396e0801b64dfa29103f	d__Fungi;p__Fungi_unclassified;c__Fungi_unclassified;o__Fungi_unclassified;f__Fungi_unclassified;g__Fungi_unclassified;s__Fungi_unclassified
bb8d07b4d60ebaa0f2b58a254fd39781	d__Fungi;p__Ascomycota;c__Dothideomycetes;o__Pleosporales;f__Pleosporaceae;g__Alternaria;s__Alternaria_longissima
0a44a7ae29215b7894d204c545a455b0	d__Fungi;p__Fungi_unclassified;c__Fungi_unclassified;o__Fungi_unclassified;f__Fungi_unclassified;g__Fungi_unclassified;s__Fungi_unclassified
14405acecad343ecf80dcef581651ff5	d__Fungi;p__Fungi_unclassified;c__Fungi_unclassified;o__Fungi_unclassified;f__Fungi_unclassified;g__Fungi_unclassified;s__Fungi_unclassified
283d54514719a6419eb4a604ecb74d79	d__Fungi;p__Fungi_unclassified;c__Fungi_unclassified;o__Fungi_unclassified;f__Fungi_unclassified;g__Fungi_unclassified;s__Fungi_unclassified
1935daf6b6c6bc6c746885b73e1ef107	d__Fungi;p__Fungi_unclassified;c__Fungi_unclassified;o__Fungi_unclassified;f__Fungi_unclassified;g__Fungi_unclassified;s__Fungi_unclassified
f6c2d6415ebfbc0b4731b8bc13fe89a9	d__Fungi;p__Fungi_unclassified;c__Fungi_unclassified;o__Fungi_unclassified;f__Fungi_unclassified;g__Fungi_unclassified;s__Fungi_unclassified
7cc5e03de77a592d16b0f1e1f39aa36c	d__Fungi;p__Fungi_unclassified;c__Fungi_unclassified;o__Fungi_unclassified;f__Fungi_unclassified;g__Fungi_unclassified;s__Fungi_unclassified
6fbd89c4eb0b0a809dee9b350c9d900d	d__Fungi;p__Ascomycota;c__Eurotiomycetes;o__Eurotiales;f__Trichocomaceae;g__Thermoascus;s__Thermoascus_crustaceus
2e1680f58f6b1205b055fdc1971d581b	d__Fungi;p__Ascomycota;c__Ascomycota_unclassified;o__Ascomycota_unclassified;f__Ascomycota_unclassified;g__Ascomycota_unclassified;s__Ascomycota_unclassified
14c3c01a210bdcf94a3844c984b0a46d	d__Fungi;p__Fungi_unclassified;c__Fungi_unclassified;o__Fungi_unclassified;f__Fungi_unclassified;g__Fungi_unclassified;s__Fungi_unclassified
9a0d5be1863151d6c961853c95f303b4	d__Fungi;p__Basidiomycota;c__Agaricomycetes;o__Cantharellales;f__Ceratobasidiaceae;g__Thanatephorus;s__Rhizoctonia_solani_AG_1_IB
13856782f6676727c3eac454b47e43b9	d__Fungi;p__Fungi_unclassified;c__Fungi_unclassified;o__Fungi_unclassified;f__Fungi_unclassified;g__Fungi_unclassified;s__Fungi_unclassified
2d35484dee67b1a44bf18d9944912fbc	d__Fungi;p__Ascomycota;c__Leotiomycetes;o__Helotiales;f__Sclerotiniaceae;g__Botryotinia;s__Botrytis_caroliniana
6d159deef38b3378a0a378c83a2e4311	d__Fungi;p__Ascomycota;c__Sordariomycetes;o__Hypocreales;f__Nectriaceae;g__Gibberella;s__Gibberella_unclassified
75b939ccd651a37a26f8e4222813ae05	d__Fungi;p__Ascomycota;c__Ascomycota_unclassified;o__Ascomycota_unclassified;f__Ascomycota_unclassified;g__Ascomycota_unclassified;s__Ascomycota_unclassified
5145efe3f148cb395c28f6cfd5a28446	d__Fungi;p__Ascomycota;c__Ascomycota_unclassified;o__Ascomycota_unclassified;f__Ascomycota_unclassified;g__Ascomycota_unclassified;s__Ascomycota_unclassified
e96e06ca509e48037fb804bb941895bd	d__Fungi;p__Fungi_unclassified;c__Fungi_unclassified;o__Fungi_unclassified;f__Fungi_unclassified;g__Fungi_unclassified;s__Fungi_unclassified
b00c46e11fd7e21df133455d96c3a937	d__Fungi;p__Fungi_unclassified;c__Fungi_unclassified;o__Fungi_unclassified;f__Fungi_unclassified;g__Fungi_unclassified;s__Fungi_unclassified
730434fa9ffe74ef43d72812c819b3b5	d__Fungi;p__Fungi_unclassified;c__Fungi_unclassified;o__Fungi_unclassified;f__Fungi_unclassified;g__Fungi_unclassified;s__Fungi_unclassified
908ca22090ecc5403150414dbb531d02	d__Fungi;p__Fungi_unclassified;c__Fungi_unclassified;o__Fungi_unclassified;f__Fungi_unclassified;g__Fungi_unclassified;s__Fungi_unclassified
9fdc4e2faecdc7be3597cec7ed85dc3b	d__Fungi;p__Fungi_unclassified;c__Fungi_unclassified;o__Fungi_unclassified;f__Fungi_unclassified;g__Fungi_unclassified;s__Fungi_unclassified
fdcb522ca9a650bbe0f82a226497f5e9	d__Fungi;p__Fungi_unclassified;c__Fungi_unclassified;o__Fungi_unclassified;f__Fungi_unclassified;g__Fungi_unclassified;s__Fungi_unclassified
998cdd7406283d388d1d12b1a8385276	d__Fungi;p__Fungi_unclassified;c__Fungi_unclassified;o__Fungi_unclassified;f__Fungi_unclassified;g__Fungi_unclassified;s__Fungi_unclassified
ecd0d23df8c4a83393f5bd8580ee5e51	d__Fungi;p__Fungi_unclassified;c__Fungi_unclassified;o__Fungi_unclassified;f__Fungi_unclassified;g__Fungi_unclassified;s__Fungi_unclassified
e986800f20fc9d21726ce5ccb125755e	d__Fungi;p__Fungi_unclassified;c__Fungi_unclassified;o__Fungi_unclassified;f__Fungi_unclassified;g__Fungi_unclassified;s__Fungi_unclassified
03f445eade12f1fa662cf78e61413fe9	d__Fungi;p__Fungi_unclassified;c__Fungi_unclassified;o__Fungi_unclassified;f__Fungi_unclassified;g__Fungi_unclassified;s__Fungi_unclassified
66ccf0170d95b7aff5badb922317a112	d__Fungi;p__Fungi_unclassified;c__Fungi_unclassified;o__Fungi_unclassified;f__Fungi_unclassified;g__Fungi_unclassified;s__Fungi_unclassified
32c83921fbea25e5bd376c4bc03bd62b	d__Fungi;p__Basidiomycota;c__Microbotryomycetes;o__Sporidiobolales;f__Sporidiobolales_Incertae_sedis;g__Sporobolomyces;s__Sporobolomyces_falcatus
477251a30c9d261eec4995da5b2c0171	d__Fungi;p__Fungi_unclassified;c__Fungi_unclassified;o__Fungi_unclassified;f__Fungi_unclassified;g__Fungi_unclassified;s__Fungi_unclassified
f649c4ffa6a8013f6e75857b5203de42	d__Fungi;p__Fungi_unclassified;c__Fungi_unclassified;o__Fungi_unclassified;f__Fungi_unclassified;g__Fungi_unclassified;s__Fungi_unclassified
89f46976ac1039d12bce8c63b2668a95	d__Fungi;p__Fungi_unclassified;c__Fungi_unclassified;o__Fungi_unclassified;f__Fungi_unclassified;g__Fungi_unclassified;s__Fungi_unclassified
0ab45ab8570c9bee320c59395c52b13c	d__Fungi;p__Fungi_unclassified;c__Fungi_unclassified;o__Fungi_unclassified;f__Fungi_unclassified;g__Fungi_unclassified;s__Fungi_unclassified
e896309610da99894839935783bd6c4c	d__Fungi;p__Ascomycota;c__Eurotiomycetes;o__Eurotiales;f__Trichocomaceae;g__Penicillium;s__Penicillium_paxilli
bfe84c1733fafba47bc4cf93973c1702	d__Fungi;p__Fungi_unclassified;c__Fungi_unclassified;o__Fungi_unclassified;f__Fungi_unclassified;g__Fungi_unclassified;s__Fungi_unclassified
9e3ec4f29b62cd229888af9804a2f940	d__Fungi;p__Fungi_unclassified;c__Fungi_unclassified;o__Fungi_unclassified;f__Fungi_unclassified;g__Fungi_unclassified;s__Fungi_unclassified
51c185b73e3de87ea7fb382769e61a55	d__Fungi;p__Fungi_unclassified;c__Fungi_unclassified;o__Fungi_unclassified;f__Fungi_unclassified;g__Fungi_unclassified;s__Fungi_unclassified
886aeb3c4c57a62f20a83ea2e093d4b5	d__Fungi;p__Ascomycota;c__Ascomycota_unclassified;o__Ascomycota_unclassified;f__Ascomycota_unclassified;g__Ascomycota_unclassified;s__Ascomycota_unclassified
bef0b597faa36f380028248136941d0d	d__Fungi;p__Ascomycota;c__Sordariomycetes;o__Sordariomycetidae_Incertae_sedis;f__Magnaporthaceae;g__Mycoleptodiscus;s__Mycoleptodiscus_unclassified
539570d3447c41e2995295220ceb2de6	d__Fungi;p__Basidiomycota;c__Tremellomycetes;o__Tremellales;f__Tremellaceae;g__Cryptococcus;s__Cryptococcus_luteolus
f23816def9b1668adadb9237cdbe9533	d__Fungi;p__Basidiomycota;c__Tremellomycetes;o__Cystofilobasidiales;f__Cystofilobasidiaceae;g__Guehomyces;s__Guehomyces_pullulans
7836867d344f90185a8f6e83272a9386	d__Fungi;p__Fungi_unclassified;c__Fungi_unclassified;o__Fungi_unclassified;f__Fungi_unclassified;g__Fungi_unclassified;s__Fungi_unclassified
95a23d873fc7634037af69fd8ca07730	d__Fungi;p__Fungi_unclassified;c__Fungi_unclassified;o__Fungi_unclassified;f__Fungi_unclassified;g__Fungi_unclassified;s__Fungi_unclassified
c4e597c294facc76c2c3bea54dd01d4f	d__Fungi;p__Ascomycota;c__Ascomycota_unclassified;o__Ascomycota_unclassified;f__Ascomycota_unclassified;g__Ascomycota_unclassified;s__Ascomycota_unclassified
f28c1e9f8e4b96d5a55fa621d88eab22	d__Fungi;p__Fungi_unclassified;c__Fungi_unclassified;o__Fungi_unclassified;f__Fungi_unclassified;g__Fungi_unclassified;s__Fungi_unclassified
c028e804811168209a9b6df091d0ac1a	d__Fungi;p__Fungi_unclassified;c__Fungi_unclassified;o__Fungi_unclassified;f__Fungi_unclassified;g__Fungi_unclassified;s__Fungi_unclassified
3aef46b776081569bbea09e010b0c436	d__Fungi;p__Ascomycota;c__Ascomycota_unclassified;o__Ascomycota_unclassified;f__Ascomycota_unclassified;g__Ascomycota_unclassified;s__Ascomycota_unclassified
70050fa3407f3fa8b1975d55d72d76be	d__Fungi;p__Fungi_unclassified;c__Fungi_unclassified;o__Fungi_unclassified;f__Fungi_unclassified;g__Fungi_unclassified;s__Fungi_unclassified
54a09583f842e6e8a3b646d127d1991f	d__Fungi;p__Chytridiomycota;c__Chytridiomycetes;o__Rhizophydiales;f__Rhizophydiaceae;g__Rhizophydium;s__Rhizophydium_littoreum
89668fddf59be222ec9178cba0b7ed8e	d__Fungi;p__Fungi_unclassified;c__Fungi_unclassified;o__Fungi_unclassified;f__Fungi_unclassified;g__Fungi_unclassified;s__Fungi_unclassified
ad4f291c03fd08247463f222d3d261cc	d__Fungi;p__Fungi_unclassified;c__Fungi_unclassified;o__Fungi_unclassified;f__Fungi_unclassified;g__Fungi_unclassified;s__Fungi_unclassified
c861b016144eb95568732d0e5d5b65ff	d__Fungi;p__Ascomycota;c__Dothideomycetes;o__Pleosporales;f__Pleosporaceae;g__Alternaria;s__Alternaria_longissima
ce2be5a9edcd22b23c15a975ff67cf5e	d__Fungi;p__Fungi_unclassified;c__Fungi_unclassified;o__Fungi_unclassified;f__Fungi_unclassified;g__Fungi_unclassified;s__Fungi_unclassified
319d8e70fa79aa88daa20e5dc0edba6b	d__Fungi;p__Ascomycota;c__Saccharomycetes;o__Saccharomycetales;f__Saccharomycetaceae;g__Debaryomyces;s__Debaryomyces_hansenii
9095cd638f328984d1b31850edeadf02	d__Fungi;p__Basidiomycota;c__Tremellomycetes;o__Tremellales;f__Tremellaceae;g__Cryptococcus;s__Cryptococcus_flavescens
e0c0495c90dc4d0f9a238b87a846e8eb	d__Fungi;p__Ascomycota;c__Dothideomycetes;o__Pleosporales;f__Pleosporaceae;g__Alternaria;s__Alternaria_unclassified
5c392c7e0236c1f107d4d8eca2b62450	d__Fungi;p__Ascomycota;c__Dothideomycetes;o__Pleosporales;f__Didymellaceae;g__Didymellaceae_unclassified;s__Didymellaceae_unclassified
7f9f92f70c1c57da6e8bf3c253c5b96e	d__Fungi;p__Ascomycota;c__Dothideomycetes;o__Dothideales;f__Dothioraceae;g__Kabatiella;s__Aureobasidium_pullulans
a1457f67bce62cf3dac23c48c3d0faa5	d__Fungi;p__Fungi_unclassified;c__Fungi_unclassified;o__Fungi_unclassified;f__Fungi_unclassified;g__Fungi_unclassified;s__Fungi_unclassified
34a7f1adf924685eff782ea2ef9f0c8d	d__Fungi;p__Ascomycota;c__Sordariomycetes;o__Hypocreales;f__Hypocreales_Incertae_sedis;g__Sarocladium;s__Sarocladium_oryzae
34a0bec5ae560392f6fd31baec9d5df5	d__Fungi;p__Ascomycota;c__Dothideomycetes;o__Pleosporales;f__Pleosporales_unclassified;g__Pleosporales_unclassified;s__Pleosporales_unclassified
94cc0597e58321d2d90664ce87103310	d__Fungi;p__Fungi_unclassified;c__Fungi_unclassified;o__Fungi_unclassified;f__Fungi_unclassified;g__Fungi_unclassified;s__Fungi_unclassified
4d8ed09c5be80b6bf4eee250a6dd49bb	d__Fungi;p__Ascomycota;c__Sordariomycetes;o__Magnaporthales;f__Magnaporthaceae;g__Arxiella;s__Arxiella_dolichandrae
241486935ef023dfcd3264652b65b2fa	d__Fungi;p__Ascomycota;c__Dothideomycetes;o__Pleosporales;f__Sporormiaceae;g__Preussia;s__Preussia_unclassified
1e1a214c68db92ec628bc1ecf87aa2d5	d__Fungi;p__Fungi_unclassified;c__Fungi_unclassified;o__Fungi_unclassified;f__Fungi_unclassified;g__Fungi_unclassified;s__Fungi_unclassified
1d0e53b698bae1e1d18a586a776dda42	d__Fungi;p__Fungi_unclassified;c__Fungi_unclassified;o__Fungi_unclassified;f__Fungi_unclassified;g__Fungi_unclassified;s__Fungi_unclassified
e5910d48b147401d62de1f33fcab10bf	d__Fungi;p__Fungi_unclassified;c__Fungi_unclassified;o__Fungi_unclassified;f__Fungi_unclassified;g__Fungi_unclassified;s__Fungi_unclassified
5192dfdd14778e05be0fc0605387ab61	d__Fungi;p__Ascomycota;c__Dothideomycetes;o__Dothideales;f__Dothioraceae;g__Kabatiella;s__Aureobasidium_pullulans
3360df548088beba11cb494607b7ff80	d__Fungi;p__Ascomycota;c__Ascomycota_unclassified;o__Ascomycota_unclassified;f__Ascomycota_unclassified;g__Ascomycota_unclassified;s__Ascomycota_unclassified
af0719be5ca2fa20111ff5a9f9df7f28	d__Fungi;p__Ascomycota;c__Sordariomycetes;o__Hypocreales;f__Nectriaceae;g__Fusarium;s__Fusarium_poae
7eaa042441c7700ae18b58487c5bcbab	d__Fungi;p__Fungi_unclassified;c__Fungi_unclassified;o__Fungi_unclassified;f__Fungi_unclassified;g__Fungi_unclassified;s__Fungi_unclassified
db445582a4a938c646942d6216fa8d00	d__Fungi;p__Fungi_unclassified;c__Fungi_unclassified;o__Fungi_unclassified;f__Fungi_unclassified;g__Fungi_unclassified;s__Fungi_unclassified
5e7ffe06595b412773f2b00cb5e6f7de	d__Fungi;p__Fungi_unclassified;c__Fungi_unclassified;o__Fungi_unclassified;f__Fungi_unclassified;g__Fungi_unclassified;s__Fungi_unclassified
89fe3f3cf64e9d28e231f55734a9c2ef	d__Fungi;p__Ascomycota;c__Pezizomycotina_Incertae_sedis;o__Pezizomycotina_Incertae_sedis;f__Pezizomycotina_Incertae_sedis;g__Knufia;s__Knufia_unclassified
5365c22048046f3d0635bc3d87f4c56b	d__Fungi;p__Fungi_unclassified;c__Fungi_unclassified;o__Fungi_unclassified;f__Fungi_unclassified;g__Fungi_unclassified;s__Fungi_unclassified
ab5a782947db5fc5f708ad853705ca4f	d__Fungi;p__Ascomycota;c__Leotiomycetes;o__Erysiphales;f__Erysiphaceae;g__Golovinomyces;s__Golovinomyces_biocellatus
0ea3ef16baffc1de59b9029546413ef1	d__Fungi;p__Fungi_unclassified;c__Fungi_unclassified;o__Fungi_unclassified;f__Fungi_unclassified;g__Fungi_unclassified;s__Fungi_unclassified
198713c5e6627b434bde20d33a8d2ca6	d__Fungi;p__Ascomycota;c__Sordariomycetes;o__Hypocreales;f__Nectriaceae;g__Gibberella;s__Gibberella_tricincta
1a9a5bf98990e22dd0beeec22abd9de1	d__Fungi;p__Fungi_unclassified;c__Fungi_unclassified;o__Fungi_unclassified;f__Fungi_unclassified;g__Fungi_unclassified;s__Fungi_unclassified
2261a8a7a368d2d3fc8f247f0a948f88	d__Fungi;p__Ascomycota;c__Saccharomycetes;o__Saccharomycetales;f__Saccharomycetaceae;g__Debaryomyces;s__Debaryomyces_hansenii
7aa0fe74c7f687fcf99518bb69d4a497	d__Fungi;p__Basidiomycota;c__Microbotryomycetes;o__Sporidiobolales;f__Sporidiobolaceae;g__Sporidiobolus;s__Sporidiobolus_sp_JPS_2007a
83bdbc5a90acff838151d82222dc90eb	d__Fungi;p__Fungi_unclassified;c__Fungi_unclassified;o__Fungi_unclassified;f__Fungi_unclassified;g__Fungi_unclassified;s__Fungi_unclassified
70bd69b8df4862311aa811377d79bf28	d__Fungi;p__Ascomycota;c__Saccharomycetes;o__Saccharomycetales;f__Saccharomycetaceae;g__Zygosaccharomyces;s__Zygosaccharomyces_pseudorouxii
eb87ac26d4e371e26acc9aa6da781b29	d__Fungi;p__Fungi_unclassified;c__Fungi_unclassified;o__Fungi_unclassified;f__Fungi_unclassified;g__Fungi_unclassified;s__Fungi_unclassified
d63ee81783df23afd703c5bb917b2ca6	d__Fungi;p__Basidiomycota;c__Agaricomycetes;o__Polyporales;f__Polyporaceae;g__Lenzites;s__Lenzites_unclassified
653342ad142bcc71fc2a4e14d0874fe4	d__Fungi;p__Ascomycota;c__Ascomycota_unclassified;o__Ascomycota_unclassified;f__Ascomycota_unclassified;g__Ascomycota_unclassified;s__Ascomycota_unclassified
094ebe34e98d6f8c35d6899a182e27a3	d__Fungi;p__Basidiomycota;c__Agaricomycetes;o__Auriculariales;f__Auriculariales_Incertae_sedis;g__Exidia;s__Exidia_glandulosa
d1c65b51775f585c4cf5a8cbb31cee62	d__Fungi;p__Basidiomycota;c__Exobasidiomycetes;o__Exobasidiomycetidae_Incertae_sedis;f__Exobasidiomycetidae_Incertae_sedis;g__Acaromyces;s__Acaromyces_ingoldii
fe157e547e83d4a8e0ed86eb27c69ddb	d__Fungi;p__Fungi_unclassified;c__Fungi_unclassified;o__Fungi_unclassified;f__Fungi_unclassified;g__Fungi_unclassified;s__Fungi_unclassified
926dcd0a119370dd1bc38a8fd9113895	d__Fungi;p__Ascomycota;c__Ascomycota_unclassified;o__Ascomycota_unclassified;f__Ascomycota_unclassified;g__Ascomycota_unclassified;s__Ascomycota_unclassified
6568bba7b8cf08e7fa7eb352f3fc8121	d__Fungi;p__Fungi_unclassified;c__Fungi_unclassified;o__Fungi_unclassified;f__Fungi_unclassified;g__Fungi_unclassified;s__Fungi_unclassified
cb7f931e036b7c2c0c3551f912fd02e1	d__Fungi;p__Ascomycota;c__Eurotiomycetes;o__Onygenales;f__Ajellomycetaceae;g__Ajellomyces;s__Ajellomyces_dermatitidis
1633fb85550bad5a15a21ff6907f92ec	d__Fungi;p__Ascomycota;c__Eurotiomycetes;o__Eurotiales;f__Trichocomaceae;g__Thermomyces;s__Thermomyces_lanuginosus
bc504f07ef28959a8819c0f43786fc52	d__Fungi;p__Fungi_unclassified;c__Fungi_unclassified;o__Fungi_unclassified;f__Fungi_unclassified;g__Fungi_unclassified;s__Fungi_unclassified
cf63b8008da3dc3adb98cfc10897c26c	d__Fungi;p__Fungi_unclassified;c__Fungi_unclassified;o__Fungi_unclassified;f__Fungi_unclassified;g__Fungi_unclassified;s__Fungi_unclassified
1914847ba6f237c6cae7cf157e5e8019	d__Fungi;p__Fungi_unclassified;c__Fungi_unclassified;o__Fungi_unclassified;f__Fungi_unclassified;g__Fungi_unclassified;s__Fungi_unclassified
a72053b96580e733cf7202ad9e624d8f	d__Fungi;p__Basidiomycota;c__Agaricomycetes;o__Agaricales;f__Agaricaceae;g__Leucocoprinus;s__Leucocoprinus_cretaceus
8b62c8f492505c9ff70d066446328d81	d__Fungi;p__Fungi_unclassified;c__Fungi_unclassified;o__Fungi_unclassified;f__Fungi_unclassified;g__Fungi_unclassified;s__Fungi_unclassified
63bd8afda6ae419ef83aeccff7b68b3e	d__Fungi;p__Ascomycota;c__Sordariomycetes;o__Microascales;f__Microascaceae;g__Scedosporium;s__Scedosporium_prolificans
80fb5d699f71b3d62f18ab8d32764797	d__Fungi;p__Fungi_unclassified;c__Fungi_unclassified;o__Fungi_unclassified;f__Fungi_unclassified;g__Fungi_unclassified;s__Fungi_unclassified
de2b872a710a62115a9dd95bc7dde174	d__Fungi;p__Fungi_unclassified;c__Fungi_unclassified;o__Fungi_unclassified;f__Fungi_unclassified;g__Fungi_unclassified;s__Fungi_unclassified
09bf3ddb7a4758ceb9d7fea73745dd7c	d__Fungi;p__Fungi_unclassified;c__Fungi_unclassified;o__Fungi_unclassified;f__Fungi_unclassified;g__Fungi_unclassified;s__Fungi_unclassified
ea593fcd4628202e52af7ba634c6840d	d__Fungi;p__Fungi_unclassified;c__Fungi_unclassified;o__Fungi_unclassified;f__Fungi_unclassified;g__Fungi_unclassified;s__Fungi_unclassified
19b68b8c86d26da3c210db1ecf1c1e1d	d__Fungi;p__Fungi_unclassified;c__Fungi_unclassified;o__Fungi_unclassified;f__Fungi_unclassified;g__Fungi_unclassified;s__Fungi_unclassified
d8f486298b37b31c1c9335b3f6160b94	d__Fungi;p__Fungi_unclassified;c__Fungi_unclassified;o__Fungi_unclassified;f__Fungi_unclassified;g__Fungi_unclassified;s__Fungi_unclassified
2d6b84b54f64a986ecfbd3c6f6c5e4d9	d__Fungi;p__Fungi_unclassified;c__Fungi_unclassified;o__Fungi_unclassified;f__Fungi_unclassified;g__Fungi_unclassified;s__Fungi_unclassified
5dde378365ddcd47067234d23aae23ee	d__Fungi;p__Fungi_unclassified;c__Fungi_unclassified;o__Fungi_unclassified;f__Fungi_unclassified;g__Fungi_unclassified;s__Fungi_unclassified
d7c93753e8a6661653a680f123b7e6f5	d__Fungi;p__Fungi_unclassified;c__Fungi_unclassified;o__Fungi_unclassified;f__Fungi_unclassified;g__Fungi_unclassified;s__Fungi_unclassified
40f4f4b5bb3591c9c423e91127c23ade	d__Fungi;p__Fungi_unclassified;c__Fungi_unclassified;o__Fungi_unclassified;f__Fungi_unclassified;g__Fungi_unclassified;s__Fungi_unclassified
6ff089112a09a7e3a28036c04fdfefc4	d__Fungi;p__Fungi_unclassified;c__Fungi_unclassified;o__Fungi_unclassified;f__Fungi_unclassified;g__Fungi_unclassified;s__Fungi_unclassified
dfc71c2f02d2f7dc1df1887217bf1dfa	d__Fungi;p__Fungi_unclassified;c__Fungi_unclassified;o__Fungi_unclassified;f__Fungi_unclassified;g__Fungi_unclassified;s__Fungi_unclassified
f39670ac814e0a26ce7bee4116bcffed	d__Fungi;p__Ascomycota;c__Leotiomycetes;o__Helotiales;f__Dermateaceae;g__Mollisia;s__Mollisia_dextrinospora
18facdcf76ea01dfe1c6c1ecf80c67cc	d__Fungi;p__Fungi_unclassified;c__Fungi_unclassified;o__Fungi_unclassified;f__Fungi_unclassified;g__Fungi_unclassified;s__Fungi_unclassified
5fd5a685905923021903df5b57aae326	d__Fungi;p__Basidiomycota;c__Agaricomycetes;o__Agaricales;f__Lycoperdaceae;g__Bovista;s__Bovista_aestivalis

## Sheet: Table S5
Table 5 Topological parameters of the molecular ecological network of fungal communities in the sediments of Zhanjiang Bay, China.
Metric	All	Low	Medium	High
Nodes	87	57	16	23
Edges	113	56	17	21
Diameter	6	5	6	6
Mean degree	2.598	1.965	2.125	2.598
Density	0.03	0.035	0.142	0.03
Centralization index	0.405	0.344	0.138	0.405
Modularity index	0.844	0.845	0.428	0.834
Positive degree number	108	56	11	21
Negative degree number	5	0	6	0
